# Supplementary material for: A synthesis of mercury research in the Southern Hemisphere, part 1: Natural processes
Source: Ambio. 2023 Mar 21;52(5):897–917. doi: 10.1007/s13280-023-01832-5 (PMC10073387; doi:10.1007/s13280-023-01832-5)
Supplement: Supplementary file 1 — Supplementary file1 (XLSX 91 KB) [file 13280_2023_1832_MOESM1_ESM.xlsx]

## Sheet: Read me
Ambio
Supplementary Information
This supplementary information has not been peer reviewed.
Title: A Synthesis of Mercury Research in the Southern Hemisphere, Part 1: Natural Processes
This table is a compilation of Hg concentrations (ng g-1) in non-contaminated soils from countries in the SH & tropics.
Methods reported in this table:
CVAFS: Cold vapour atomic fluorescence spectroscopy
CVAAS: Cold Vapor Atomic Absorption Spectroscopy
CVOES: cold vapor optical emission spectroscopy
ICPMS: Inductively coupled plasma mass spectrometry
INAA: Instrumental neutron activation analysis
TDAAS: Thermo Dessorption Atomic Absorption Spectrometry
Note: The large dataset for Australia presented in this Table is part of the National Geochemical Survey of Australia (NGSA), which delivered the first continental-scale Hg dataset and maps for Australia (Caritat & Cooper (2011) and Reimann & Caritat (2017)). For more detail on the NGSA project, pleased see Caritat (2022).
Caritat, P. de & Cooper, M., 2011. National Geochemical Survey of Australia: The Geochemical Atlas of Australia. Geoscience Australia Record, 2011/20 (2 Volumes), 557 pp. Available at: http://dx.doi.org/10.11636/Record.2011.020.
Reimann, C. & Caritat, P. de, 2017. Establishing geochemical background variation and threshold values for 59 elements in Australian surface soil. The Science of the Total Environment, 578: 633-648. https://doi.org/10.1016/j.scitotenv.2016.11.010
Caritat, P. de, 2022. The National Geochemical Survey of Australia: review and impact. Geochemistry: Exploration, Environment, Analysis, geochem2022-032. https://doi.org/10.1144/geochem2022-032

## Sheet: Compilation soil Hg 21_06_22 GI
Site	Country	Latitude	Longitude	Depth	Hg concentration (ng g-1)	Source	Analytical method	Reference	URL
1	Argentina	-37.7833	-70.92	surface	370	Published article	INAA	Perez Catán et al 2020	https://doi.org/10.1016/j.apr.2019.12.005
2	Argentina	-40.7333	-71.77	surface	75	Published article	INAA	Rizzo et al. submitted	Rizzo, A., Daga, R., Fajon, V., Kotnik, J., Arcagni, M., Horvat, M., Ribeiro Guevara, S. (submitted) Mercury in a North Patagonian ultraoligotrophic lacustrine system with volcanic sources: the relationship between soils and waters in a forested catchment environmental science and Pollution Research.
3	Argentina	-54.7167	-68	surface	148.8	Published article	CVAAS	Peña-Rodríguez et al. 2014	https://doi.org/10.1016/j.geoderma.2014.04.040
4	Argentina	-34.4667	-58.5	surface	198	Published article	CVAAS	Marbán et al. 1999	http://ojs.ecologiaaustral.com.ar/index.php/Ecologia_Austral/article/view/1605/939
5	Ecuador	-3.72	-79.62	surface	200	Published article	CVAAS	Schudel et al. 2018	https://doi.org/10.1016/j.chemosphere.2018.03.081
6	French Guyana	4.83	-53.25	surface	300	Published article	CVAAS	Guedron et al 2006	https://doi.org/10.1016/j.apgeochem.2006.08.011
7	French Guyana	5.03	-53.05	surface	550	Published article	CVAAS	Grimaldi et al 2008	https://doi.org/10.1016/j.scitotenv.2008.04.001
8	French Guyana	4.94	-52.33	surface	199	Published article	CVAFS	Roulet and Lucotte 1995	https://link.springer.com/article/10.1007/BF01189768
9	Brazil	-3.61667	-55.32	surface	136.5	Published article	CVAFS	Roulet et al 1998	https://doi.org/10.1016/S0048-9697(98)00265-4
10	Brazil	-3.81806	-49.65	surface	71	Published article	CVAAS	Aula et al	https://hero.epa.gov/hero/index.cfm/reference/details/reference_id/4970834
11	Brazil	0.92	-52	surface	228.5	Published article	CVAFS	Oliveira et al 2021	https://link.springer.com/article/10.1023/A:1005239627632
12	Brazil	1.51	-50.91	surface	112.5	Published article	CVAFS	Miserendino et al 2017	https://doi.org/10.1021/acsearthspacechem.7b00089
13	Brazil	-9.94444	-56.33	surface	79	Published article	TDAAS	Richter et al submitted	Richter et al. submitted. Impact of forest fire in the Amazon on the mercury stable isotopes composition in litter and soil. Submitted.
14	Brazil	-8.75028	-63.46	surface	148	Published article	TDAAS	Richter et al submitted	Richter et al. submitted. Impact of forest fire in the Amazon on the mercury stable isotopes composition in litter and soil. Submitted.
15	Brazil	-22.5344	-42.86	surface	40	Published article	TDAAS	Buch et al 2017	http://dx.doi.org/10.1016/j.scitotenv.2017.02.150
16	Brazil	-22.5978	-43.24	surface	150	Published article	TDAAS	Buch et al 2017	http://dx.doi.org/10.1016/j.scitotenv.2017.02.150
17	Brazil	-2.01694	-61.19	surface	91	Published article	CVAAS	Fadini and Jardim 2001	https://doi.org/10.1016/S0048-9697(00)00855-X
18	Brazil	-0.958056	-62.91	surface	231	Published article	CVAAS	Fadini and Jardim 2001	https://doi.org/10.1016/S0048-9697(00)00855-X
19	Brazil	-1.10167	-62.72	surface	204	Published article	CVAAS	Fadini and Jardim 2001	https://doi.org/10.1016/S0048-9697(00)00855-X
20	Brazil	-0.3475	-65.91	surface	132	Published article	CVAAS	Fadini and Jardim 2001	https://doi.org/10.1016/S0048-9697(00)00855-X
21	Brazil	-0.370833	-65.04	surface	156	Published article	CVAAS	Fadini and Jardim 2001	https://doi.org/10.1016/S0048-9697(00)00855-X
22	Brazil	-1.23333	-61.83	surface	156	Published article	CVAFS	Magarelli and Fostier 2005	10.1016/j.atmosenv.2005.07.067 2005.
23	Brazil	-1.38504	-61.97	surface	84	Published article	CVAFS	Magarelli and Fostier 2005	10.1016/j.atmosenv.2005.07.067 2005.
24	Brazil	-10.0286	-67.68	surface	84	Published article	CVAFS	Melendez-Perez et al 2014	https://doi.org/10.1016/j.atmosenv.2014.06.032
25	Brazil	-9.63333	-55.77	surface	136.5	Published article	CVAAS	Lacerda et al 2004	https://doi.org/10.1016/j.envpol.2003.10.013
26	Brazil	-3.66667	-55.35	surface	113	Published article	CVAFS	Patry et al 2013	https://doi.org/10.1016/j.scitotenv.2013.04.037
28	Brazil	-23.65	-46.62	surface	116	Published article	CVAAS	Fostier et al 2003	https://doi.org/10.1051/jp4:20030348
29	Brazil	-23.2694	-45.0481	surface	87	Published article	CVAAS	Fostier et al 2003	https://doi.org/10.1051/jp4:20030348
30	Brazil	-22.5978	-43.24	surface	140	Published article	CVAAS	Buch et al 2015	http://dx.doi.org/10.1016/j.jes.2015.01.009
31	New Zealand	-35.4175	173.852	surface	41	Published article	CVAAS	Davey and Moort 1986	https://doi.org/10.1016/0883-2927(86)90039-9
32	New Zealand	-37.4175	172.852	surface	155	Published article	CVAAS	Davey and Moort 1986	https://doi.org/10.1016/0883-2927(86)90039-9
33	New Zealand	-45.8795	170.501	surface	82	Published article	ICPMS	Martin et al 2017	https://doi.org/10.1016/j.geodrs.2017.08.005
34	New Zealand	-36.8509	174.764	surface	40	Report	CVAAS	Auckland Regional Council 2001	http://www.aucklandcity.govt.nz/council/documents/technicalpublications/TP153%20Background%20concentrations%20of%20inorganic%20elements%20in%20soils%20from%20the%20Auckland%20regions%202001.pdf
36	Australia	-24.99	151.44	surface	24	Proceedings	CVAAS	Rayment et al 1997	NA
38	Australia	-26.11	153.36	surface	80	Proceedings	CVAAS	Rayment et al 1998	https://eurekamag.com/research/003/158/003158997.php
39	Australia	-36.5	148.267	surface	47	Published article	CVOES	Packham et al 2009	https://search.informit.org/doi/epdf/10.3316/informit.741231950179824
40	Australia	-32.094	150.989	surface	18	Published article	CVAAS	Schneider et al 2021	https://doi.org/10.1016/j.envpol.2021.117596
41	Australia	-32.0481	151.015	surface	53.5	Published article	CVAAS	Schneider et al 2022	https://doi.org/10.1016/j.envpol.2021.117596
42	Tanzania	6.7924	39.2083	surface	20.1	Published article	CVAFS	Campbell et al 2003	https://www.jstor.org/stable/1469852
43	Tanzania	-2.8000	31.9666	surface	80	Published article	CVAFS	Campbell et al 2003	https://www.jstor.org/stable/1469852
44	Uganda	0.40033	33.2	surface	23.96	Published article	CVAFS	Campbell et al 2003	https://www.jstor.org/stable/1469852
45	Uganda	0.505588	31.1459	surface	33.8	Published article	CVAFS	Campbell et al 2003	https://www.jstor.org/stable/1469852
46	Uganda	-0.900062	34.309	surface	41.625	Published article	CVAFS	Campbell et al 2003	https://www.jstor.org/stable/1469852
47	Venezuela	6	-60.5	surface	120	Published article	CVAAS	Santos-Francés et al 2011	https://doi.org/10.1016/j.jenvman.2010.12.003
48	Australia	-30.4583	147.684	surface	230	Report	ICPMS	Caritat and Cooper, 2011	https://ecat.ga.gov.au/geonetwork/srv/eng/catalog.search#/metadata/82869
49	Australia	-31.829	145.277	surface	120	Report	ICPMS	Caritat and Cooper, 2011	https://ecat.ga.gov.au/geonetwork/srv/eng/catalog.search#/metadata/82869
50	Australia	-29.2165	152.565	surface	110	Report	ICPMS	Caritat and Cooper, 2011	https://ecat.ga.gov.au/geonetwork/srv/eng/catalog.search#/metadata/82869
51	Australia	-30.7155	148.291	surface	110	Report	ICPMS	Caritat and Cooper, 2011	https://ecat.ga.gov.au/geonetwork/srv/eng/catalog.search#/metadata/82869
52	Australia	-30.752	152.192	surface	110	Report	ICPMS	Caritat and Cooper, 2011	https://ecat.ga.gov.au/geonetwork/srv/eng/catalog.search#/metadata/82869
53	Australia	-34.876	150.499	surface	100	Report	ICPMS	Caritat and Cooper, 2011	https://ecat.ga.gov.au/geonetwork/srv/eng/catalog.search#/metadata/82869
54	Australia	-30.7523	152.191	surface	100	Report	ICPMS	Caritat and Cooper, 2011	https://ecat.ga.gov.au/geonetwork/srv/eng/catalog.search#/metadata/82869
55	Australia	-35.3465	145.536	surface	90	Report	ICPMS	Caritat and Cooper, 2011	https://ecat.ga.gov.au/geonetwork/srv/eng/catalog.search#/metadata/82869
56	Australia	-29.0575	153.333	surface	80	Report	ICPMS	Caritat and Cooper, 2011	https://ecat.ga.gov.au/geonetwork/srv/eng/catalog.search#/metadata/82869
57	Australia	-36.7078	149.895	surface	80	Report	ICPMS	Caritat and Cooper, 2011	https://ecat.ga.gov.au/geonetwork/srv/eng/catalog.search#/metadata/82869
58	Australia	-31.4474	152.74	surface	70	Report	ICPMS	Caritat and Cooper, 2011	https://ecat.ga.gov.au/geonetwork/srv/eng/catalog.search#/metadata/82869
59	Australia	-32.2983	148.624	surface	70	Report	ICPMS	Caritat and Cooper, 2011	https://ecat.ga.gov.au/geonetwork/srv/eng/catalog.search#/metadata/82869
60	Australia	-35.5777	150.17	surface	60	Report	ICPMS	Caritat and Cooper, 2011	https://ecat.ga.gov.au/geonetwork/srv/eng/catalog.search#/metadata/82869
61	Australia	-35.347	145.536	surface	60	Report	ICPMS	Caritat and Cooper, 2011	https://ecat.ga.gov.au/geonetwork/srv/eng/catalog.search#/metadata/82869
62	Australia	-29.4448	153.21	surface	60	Report	ICPMS	Caritat and Cooper, 2011	https://ecat.ga.gov.au/geonetwork/srv/eng/catalog.search#/metadata/82869
63	Australia	-34.9447	143.478	surface	60	Report	ICPMS	Caritat and Cooper, 2011	https://ecat.ga.gov.au/geonetwork/srv/eng/catalog.search#/metadata/82869
64	Australia	-37.1521	149.859	surface	60	Report	ICPMS	Caritat and Cooper, 2011	https://ecat.ga.gov.au/geonetwork/srv/eng/catalog.search#/metadata/82869
65	Australia	-36.508	148.823	surface	60	Report	ICPMS	Caritat and Cooper, 2011	https://ecat.ga.gov.au/geonetwork/srv/eng/catalog.search#/metadata/82869
66	Australia	-35.0312	147.107	surface	50	Report	ICPMS	Caritat and Cooper, 2011	https://ecat.ga.gov.au/geonetwork/srv/eng/catalog.search#/metadata/82869
67	Australia	-33.8599	150.349	surface	50	Report	ICPMS	Caritat and Cooper, 2011	https://ecat.ga.gov.au/geonetwork/srv/eng/catalog.search#/metadata/82869
68	Australia	-34.126	149.019	surface	50	Report	ICPMS	Caritat and Cooper, 2011	https://ecat.ga.gov.au/geonetwork/srv/eng/catalog.search#/metadata/82869
69	Australia	-29.9878	150.777	surface	50	Report	ICPMS	Caritat and Cooper, 2011	https://ecat.ga.gov.au/geonetwork/srv/eng/catalog.search#/metadata/82869
70	Australia	-33.4533	150.904	surface	50	Report	ICPMS	Caritat and Cooper, 2011	https://ecat.ga.gov.au/geonetwork/srv/eng/catalog.search#/metadata/82869
71	Australia	-33.9606	145.56	surface	50	Report	ICPMS	Caritat and Cooper, 2011	https://ecat.ga.gov.au/geonetwork/srv/eng/catalog.search#/metadata/82869
72	Australia	-32.5025	142.083	surface	50	Report	ICPMS	Caritat and Cooper, 2011	https://ecat.ga.gov.au/geonetwork/srv/eng/catalog.search#/metadata/82869
73	Australia	-30.3125	146.079	surface	50	Report	ICPMS	Caritat and Cooper, 2011	https://ecat.ga.gov.au/geonetwork/srv/eng/catalog.search#/metadata/82869
74	Australia	-32.6919	145.157	surface	40	Report	ICPMS	Caritat and Cooper, 2011	https://ecat.ga.gov.au/geonetwork/srv/eng/catalog.search#/metadata/82869
75	Australia	-33.0336	146.645	surface	40	Report	ICPMS	Caritat and Cooper, 2011	https://ecat.ga.gov.au/geonetwork/srv/eng/catalog.search#/metadata/82869
76	Australia	-33.3609	150.947	surface	40	Report	ICPMS	Caritat and Cooper, 2011	https://ecat.ga.gov.au/geonetwork/srv/eng/catalog.search#/metadata/82869
77	Australia	-36.5163	150.031	surface	40	Report	ICPMS	Caritat and Cooper, 2011	https://ecat.ga.gov.au/geonetwork/srv/eng/catalog.search#/metadata/82869
78	Australia	-29.9412	142.718	surface	40	Report	ICPMS	Caritat and Cooper, 2011	https://ecat.ga.gov.au/geonetwork/srv/eng/catalog.search#/metadata/82869
79	Australia	-29.1037	150.951	surface	40	Report	ICPMS	Caritat and Cooper, 2011	https://ecat.ga.gov.au/geonetwork/srv/eng/catalog.search#/metadata/82869
80	Australia	-31.2721	144.786	surface	40	Report	ICPMS	Caritat and Cooper, 2011	https://ecat.ga.gov.au/geonetwork/srv/eng/catalog.search#/metadata/82869
81	Australia	-32.9992	146.502	surface	40	Report	ICPMS	Caritat and Cooper, 2011	https://ecat.ga.gov.au/geonetwork/srv/eng/catalog.search#/metadata/82869
82	Australia	-34.1972	144.112	surface	40	Report	ICPMS	Caritat and Cooper, 2011	https://ecat.ga.gov.au/geonetwork/srv/eng/catalog.search#/metadata/82869
83	Australia	-32.9453	141.452	surface	40	Report	ICPMS	Caritat and Cooper, 2011	https://ecat.ga.gov.au/geonetwork/srv/eng/catalog.search#/metadata/82869
84	Australia	-34.3349	146.578	surface	40	Report	ICPMS	Caritat and Cooper, 2011	https://ecat.ga.gov.au/geonetwork/srv/eng/catalog.search#/metadata/82869
85	Australia	-32.7546	151.73	surface	40	Report	ICPMS	Caritat and Cooper, 2011	https://ecat.ga.gov.au/geonetwork/srv/eng/catalog.search#/metadata/82869
86	Australia	-30.6447	145.053	surface	40	Report	ICPMS	Caritat and Cooper, 2011	https://ecat.ga.gov.au/geonetwork/srv/eng/catalog.search#/metadata/82869
87	Australia	-33.4415	150.868	surface	40	Report	ICPMS	Caritat and Cooper, 2011	https://ecat.ga.gov.au/geonetwork/srv/eng/catalog.search#/metadata/82869
88	Australia	-30.7546	144.065	surface	40	Report	ICPMS	Caritat and Cooper, 2011	https://ecat.ga.gov.au/geonetwork/srv/eng/catalog.search#/metadata/82869
89	Australia	-35.8943	150.063	surface	40	Report	ICPMS	Caritat and Cooper, 2011	https://ecat.ga.gov.au/geonetwork/srv/eng/catalog.search#/metadata/82869
90	Australia	-33.6715	148.542	surface	30	Report	ICPMS	Caritat and Cooper, 2011	https://ecat.ga.gov.au/geonetwork/srv/eng/catalog.search#/metadata/82869
91	Australia	-33.4863	148.27	surface	30	Report	ICPMS	Caritat and Cooper, 2011	https://ecat.ga.gov.au/geonetwork/srv/eng/catalog.search#/metadata/82869
92	Australia	-31.4903	142.186	surface	30	Report	ICPMS	Caritat and Cooper, 2011	https://ecat.ga.gov.au/geonetwork/srv/eng/catalog.search#/metadata/82869
93	Australia	-33.075	145.589	surface	30	Report	ICPMS	Caritat and Cooper, 2011	https://ecat.ga.gov.au/geonetwork/srv/eng/catalog.search#/metadata/82869
94	Australia	-30.1478	148.392	surface	30	Report	ICPMS	Caritat and Cooper, 2011	https://ecat.ga.gov.au/geonetwork/srv/eng/catalog.search#/metadata/82869
95	Australia	-30.3131	145.619	surface	30	Report	ICPMS	Caritat and Cooper, 2011	https://ecat.ga.gov.au/geonetwork/srv/eng/catalog.search#/metadata/82869
96	Australia	-33.0199	149.281	surface	30	Report	ICPMS	Caritat and Cooper, 2011	https://ecat.ga.gov.au/geonetwork/srv/eng/catalog.search#/metadata/82869
97	Australia	-32.3173	150.757	surface	30	Report	ICPMS	Caritat and Cooper, 2011	https://ecat.ga.gov.au/geonetwork/srv/eng/catalog.search#/metadata/82869
98	Australia	-33.1367	142.556	surface	30	Report	ICPMS	Caritat and Cooper, 2011	https://ecat.ga.gov.au/geonetwork/srv/eng/catalog.search#/metadata/82869
99	Australia	-30.3247	144.019	surface	30	Report	ICPMS	Caritat and Cooper, 2011	https://ecat.ga.gov.au/geonetwork/srv/eng/catalog.search#/metadata/82869
100	Australia	-32.5204	151.969	surface	30	Report	ICPMS	Caritat and Cooper, 2011	https://ecat.ga.gov.au/geonetwork/srv/eng/catalog.search#/metadata/82869
101	Australia	-32.6919	145.157	surface	30	Report	ICPMS	Caritat and Cooper, 2011	https://ecat.ga.gov.au/geonetwork/srv/eng/catalog.search#/metadata/82869
102	Australia	-31.5958	143.478	surface	30	Report	ICPMS	Caritat and Cooper, 2011	https://ecat.ga.gov.au/geonetwork/srv/eng/catalog.search#/metadata/82869
103	Australia	-33.1572	147.452	surface	30	Report	ICPMS	Caritat and Cooper, 2011	https://ecat.ga.gov.au/geonetwork/srv/eng/catalog.search#/metadata/82869
104	Australia	-34.7634	146.565	surface	30	Report	ICPMS	Caritat and Cooper, 2011	https://ecat.ga.gov.au/geonetwork/srv/eng/catalog.search#/metadata/82869
105	Australia	-30.1973	149.502	surface	30	Report	ICPMS	Caritat and Cooper, 2011	https://ecat.ga.gov.au/geonetwork/srv/eng/catalog.search#/metadata/82869
106	Australia	-34.8411	148.365	surface	30	Report	ICPMS	Caritat and Cooper, 2011	https://ecat.ga.gov.au/geonetwork/srv/eng/catalog.search#/metadata/82869
107	Australia	-29.3724	146.72	surface	30	Report	ICPMS	Caritat and Cooper, 2011	https://ecat.ga.gov.au/geonetwork/srv/eng/catalog.search#/metadata/82869
108	Australia	-34.0501	141.068	surface	30	Report	ICPMS	Caritat and Cooper, 2011	https://ecat.ga.gov.au/geonetwork/srv/eng/catalog.search#/metadata/82869
109	Australia	-29.5264	143.219	surface	30	Report	ICPMS	Caritat and Cooper, 2011	https://ecat.ga.gov.au/geonetwork/srv/eng/catalog.search#/metadata/82869
110	Australia	-31.4619	143.137	surface	30	Report	ICPMS	Caritat and Cooper, 2011	https://ecat.ga.gov.au/geonetwork/srv/eng/catalog.search#/metadata/82869
111	Australia	-29.4094	146.651	surface	30	Report	ICPMS	Caritat and Cooper, 2011	https://ecat.ga.gov.au/geonetwork/srv/eng/catalog.search#/metadata/82869
112	Australia	-33.7634	147.515	surface	30	Report	ICPMS	Caritat and Cooper, 2011	https://ecat.ga.gov.au/geonetwork/srv/eng/catalog.search#/metadata/82869
113	Australia	-32.1106	147.463	surface	30	Report	ICPMS	Caritat and Cooper, 2011	https://ecat.ga.gov.au/geonetwork/srv/eng/catalog.search#/metadata/82869
114	Australia	-35.9589	149.133	surface	30	Report	ICPMS	Caritat and Cooper, 2011	https://ecat.ga.gov.au/geonetwork/srv/eng/catalog.search#/metadata/82869
115	Australia	-29.5301	146.113	surface	30	Report	ICPMS	Caritat and Cooper, 2011	https://ecat.ga.gov.au/geonetwork/srv/eng/catalog.search#/metadata/82869
116	Australia	-30.1472	148.391	surface	30	Report	ICPMS	Caritat and Cooper, 2011	https://ecat.ga.gov.au/geonetwork/srv/eng/catalog.search#/metadata/82869
117	Australia	-29.3879	152.487	surface	30	Report	ICPMS	Caritat and Cooper, 2011	https://ecat.ga.gov.au/geonetwork/srv/eng/catalog.search#/metadata/82869
118	Australia	-34.1783	150.304	surface	30	Report	ICPMS	Caritat and Cooper, 2011	https://ecat.ga.gov.au/geonetwork/srv/eng/catalog.search#/metadata/82869
119	Australia	-29.5469	148.581	surface	20	Report	ICPMS	Caritat and Cooper, 2011	https://ecat.ga.gov.au/geonetwork/srv/eng/catalog.search#/metadata/82869
120	Australia	-29.1282	149	surface	20	Report	ICPMS	Caritat and Cooper, 2011	https://ecat.ga.gov.au/geonetwork/srv/eng/catalog.search#/metadata/82869
121	Australia	-32.0996	144.219	surface	20	Report	ICPMS	Caritat and Cooper, 2011	https://ecat.ga.gov.au/geonetwork/srv/eng/catalog.search#/metadata/82869
122	Australia	-33.1477	149.504	surface	20	Report	ICPMS	Caritat and Cooper, 2011	https://ecat.ga.gov.au/geonetwork/srv/eng/catalog.search#/metadata/82869
123	Australia	-30.3125	141.065	surface	20	Report	ICPMS	Caritat and Cooper, 2011	https://ecat.ga.gov.au/geonetwork/srv/eng/catalog.search#/metadata/82869
124	Australia	-35.1639	143.7	surface	20	Report	ICPMS	Caritat and Cooper, 2011	https://ecat.ga.gov.au/geonetwork/srv/eng/catalog.search#/metadata/82869
125	Australia	-34.089	141.915	surface	20	Report	ICPMS	Caritat and Cooper, 2011	https://ecat.ga.gov.au/geonetwork/srv/eng/catalog.search#/metadata/82869
126	Australia	-32.5643	151.09	surface	20	Report	ICPMS	Caritat and Cooper, 2011	https://ecat.ga.gov.au/geonetwork/srv/eng/catalog.search#/metadata/82869
127	Australia	-31.5759	147.177	surface	20	Report	ICPMS	Caritat and Cooper, 2011	https://ecat.ga.gov.au/geonetwork/srv/eng/catalog.search#/metadata/82869
128	Australia	-32.3995	150.372	surface	20	Report	ICPMS	Caritat and Cooper, 2011	https://ecat.ga.gov.au/geonetwork/srv/eng/catalog.search#/metadata/82869
129	Australia	-29.3302	142.521	surface	20	Report	ICPMS	Caritat and Cooper, 2011	https://ecat.ga.gov.au/geonetwork/srv/eng/catalog.search#/metadata/82869
130	Australia	-29.4583	150.085	surface	20	Report	ICPMS	Caritat and Cooper, 2011	https://ecat.ga.gov.au/geonetwork/srv/eng/catalog.search#/metadata/82869
131	Australia	-30.0768	147.561	surface	20	Report	ICPMS	Caritat and Cooper, 2011	https://ecat.ga.gov.au/geonetwork/srv/eng/catalog.search#/metadata/82869
132	Australia	-34.2069	144.625	surface	20	Report	ICPMS	Caritat and Cooper, 2011	https://ecat.ga.gov.au/geonetwork/srv/eng/catalog.search#/metadata/82869
133	Australia	-31.851	147.132	surface	20	Report	ICPMS	Caritat and Cooper, 2011	https://ecat.ga.gov.au/geonetwork/srv/eng/catalog.search#/metadata/82869
134	Australia	-32.4926	149.269	surface	20	Report	ICPMS	Caritat and Cooper, 2011	https://ecat.ga.gov.au/geonetwork/srv/eng/catalog.search#/metadata/82869
135	Australia	-34.646	143.563	surface	20	Report	ICPMS	Caritat and Cooper, 2011	https://ecat.ga.gov.au/geonetwork/srv/eng/catalog.search#/metadata/82869
136	Australia	-35.894	150.064	surface	20	Report	ICPMS	Caritat and Cooper, 2011	https://ecat.ga.gov.au/geonetwork/srv/eng/catalog.search#/metadata/82869
137	Australia	-30.0094	146.355	surface	20	Report	ICPMS	Caritat and Cooper, 2011	https://ecat.ga.gov.au/geonetwork/srv/eng/catalog.search#/metadata/82869
138	Australia	-31.5762	147.177	surface	20	Report	ICPMS	Caritat and Cooper, 2011	https://ecat.ga.gov.au/geonetwork/srv/eng/catalog.search#/metadata/82869
139	Australia	-36.8653	148.414	surface	20	Report	ICPMS	Caritat and Cooper, 2011	https://ecat.ga.gov.au/geonetwork/srv/eng/catalog.search#/metadata/82869
140	Australia	-33.0937	147.059	surface	20	Report	ICPMS	Caritat and Cooper, 2011	https://ecat.ga.gov.au/geonetwork/srv/eng/catalog.search#/metadata/82869
141	Australia	-30.275	144.102	surface	20	Report	ICPMS	Caritat and Cooper, 2011	https://ecat.ga.gov.au/geonetwork/srv/eng/catalog.search#/metadata/82869
142	Australia	-35.0229	144.528	surface	20	Report	ICPMS	Caritat and Cooper, 2011	https://ecat.ga.gov.au/geonetwork/srv/eng/catalog.search#/metadata/82869
143	Australia	-29.7012	147.369	surface	20	Report	ICPMS	Caritat and Cooper, 2011	https://ecat.ga.gov.au/geonetwork/srv/eng/catalog.search#/metadata/82869
144	Australia	-30.9179	144.012	surface	20	Report	ICPMS	Caritat and Cooper, 2011	https://ecat.ga.gov.au/geonetwork/srv/eng/catalog.search#/metadata/82869
145	Australia	-32.6807	141.678	surface	20	Report	ICPMS	Caritat and Cooper, 2011	https://ecat.ga.gov.au/geonetwork/srv/eng/catalog.search#/metadata/82869
146	Australia	-34.0331	144.826	surface	20	Report	ICPMS	Caritat and Cooper, 2011	https://ecat.ga.gov.au/geonetwork/srv/eng/catalog.search#/metadata/82869
147	Australia	-30.9166	141.914	surface	20	Report	ICPMS	Caritat and Cooper, 2011	https://ecat.ga.gov.au/geonetwork/srv/eng/catalog.search#/metadata/82869
148	Australia	-31.8279	148.849	surface	20	Report	ICPMS	Caritat and Cooper, 2011	https://ecat.ga.gov.au/geonetwork/srv/eng/catalog.search#/metadata/82869
149	Australia	-36.0658	150.051	surface	20	Report	ICPMS	Caritat and Cooper, 2011	https://ecat.ga.gov.au/geonetwork/srv/eng/catalog.search#/metadata/82869
150	Australia	-30.2493	145.938	surface	20	Report	ICPMS	Caritat and Cooper, 2011	https://ecat.ga.gov.au/geonetwork/srv/eng/catalog.search#/metadata/82869
151	Australia	-29.2167	152.565	surface	20	Report	ICPMS	Caritat and Cooper, 2011	https://ecat.ga.gov.au/geonetwork/srv/eng/catalog.search#/metadata/82869
152	Australia	-32.1843	148.739	surface	20	Report	ICPMS	Caritat and Cooper, 2011	https://ecat.ga.gov.au/geonetwork/srv/eng/catalog.search#/metadata/82869
153	Australia	-30.0417	142.013	surface	20	Report	ICPMS	Caritat and Cooper, 2011	https://ecat.ga.gov.au/geonetwork/srv/eng/catalog.search#/metadata/82869
154	Australia	-30.269	142.792	surface	20	Report	ICPMS	Caritat and Cooper, 2011	https://ecat.ga.gov.au/geonetwork/srv/eng/catalog.search#/metadata/82869
155	Australia	-32.0169	143.635	surface	20	Report	ICPMS	Caritat and Cooper, 2011	https://ecat.ga.gov.au/geonetwork/srv/eng/catalog.search#/metadata/82869
156	Australia	-29.9446	146.43	surface	20	Report	ICPMS	Caritat and Cooper, 2011	https://ecat.ga.gov.au/geonetwork/srv/eng/catalog.search#/metadata/82869
157	Australia	-32.3597	142.165	surface	20	Report	ICPMS	Caritat and Cooper, 2011	https://ecat.ga.gov.au/geonetwork/srv/eng/catalog.search#/metadata/82869
158	Australia	-31.597	143.476	surface	20	Report	ICPMS	Caritat and Cooper, 2011	https://ecat.ga.gov.au/geonetwork/srv/eng/catalog.search#/metadata/82869
159	Australia	-30.6662	150.056	surface	20	Report	ICPMS	Caritat and Cooper, 2011	https://ecat.ga.gov.au/geonetwork/srv/eng/catalog.search#/metadata/82869
160	Australia	-31.0357	150.333	surface	20	Report	ICPMS	Caritat and Cooper, 2011	https://ecat.ga.gov.au/geonetwork/srv/eng/catalog.search#/metadata/82869
161	Australia	-30.1907	147.714	surface	10	Report	ICPMS	Caritat and Cooper, 2011	https://ecat.ga.gov.au/geonetwork/srv/eng/catalog.search#/metadata/82869
162	Australia	-29.7312	149.318	surface	10	Report	ICPMS	Caritat and Cooper, 2011	https://ecat.ga.gov.au/geonetwork/srv/eng/catalog.search#/metadata/82869
163	Australia	-30.2352	142.45	surface	10	Report	ICPMS	Caritat and Cooper, 2011	https://ecat.ga.gov.au/geonetwork/srv/eng/catalog.search#/metadata/82869
164	Australia	-30.023	145.398	surface	10	Report	ICPMS	Caritat and Cooper, 2011	https://ecat.ga.gov.au/geonetwork/srv/eng/catalog.search#/metadata/82869
165	Australia	-33.3491	145.882	surface	10	Report	ICPMS	Caritat and Cooper, 2011	https://ecat.ga.gov.au/geonetwork/srv/eng/catalog.search#/metadata/82869
166	Australia	-32.4377	142.528	surface	10	Report	ICPMS	Caritat and Cooper, 2011	https://ecat.ga.gov.au/geonetwork/srv/eng/catalog.search#/metadata/82869
167	Australia	-29.6406	145.25	surface	10	Report	ICPMS	Caritat and Cooper, 2011	https://ecat.ga.gov.au/geonetwork/srv/eng/catalog.search#/metadata/82869
168	Australia	-35.1245	147.543	surface	10	Report	ICPMS	Caritat and Cooper, 2011	https://ecat.ga.gov.au/geonetwork/srv/eng/catalog.search#/metadata/82869
169	Australia	-34.87	143.87	surface	10	Report	ICPMS	Caritat and Cooper, 2011	https://ecat.ga.gov.au/geonetwork/srv/eng/catalog.search#/metadata/82869
170	Australia	-29.9748	148.148	surface	10	Report	ICPMS	Caritat and Cooper, 2011	https://ecat.ga.gov.au/geonetwork/srv/eng/catalog.search#/metadata/82869
171	Australia	-29.2169	143.18	surface	10	Report	ICPMS	Caritat and Cooper, 2011	https://ecat.ga.gov.au/geonetwork/srv/eng/catalog.search#/metadata/82869
172	Australia	-35.0115	148.154	surface	10	Report	ICPMS	Caritat and Cooper, 2011	https://ecat.ga.gov.au/geonetwork/srv/eng/catalog.search#/metadata/82869
173	Australia	-30.8549	147.055	surface	10	Report	ICPMS	Caritat and Cooper, 2011	https://ecat.ga.gov.au/geonetwork/srv/eng/catalog.search#/metadata/82869
174	Australia	-35.0235	144.528	surface	10	Report	ICPMS	Caritat and Cooper, 2011	https://ecat.ga.gov.au/geonetwork/srv/eng/catalog.search#/metadata/82869
175	Australia	-31.7749	145.227	surface	10	Report	ICPMS	Caritat and Cooper, 2011	https://ecat.ga.gov.au/geonetwork/srv/eng/catalog.search#/metadata/82869
176	Australia	-29.0233	149.074	surface	10	Report	ICPMS	Caritat and Cooper, 2011	https://ecat.ga.gov.au/geonetwork/srv/eng/catalog.search#/metadata/82869
177	Australia	-32.5021	142.083	surface	10	Report	ICPMS	Caritat and Cooper, 2011	https://ecat.ga.gov.au/geonetwork/srv/eng/catalog.search#/metadata/82869
178	Australia	-35.0366	144.192	surface	10	Report	ICPMS	Caritat and Cooper, 2011	https://ecat.ga.gov.au/geonetwork/srv/eng/catalog.search#/metadata/82869
179	Australia	-34.229	143.526	surface	10	Report	ICPMS	Caritat and Cooper, 2011	https://ecat.ga.gov.au/geonetwork/srv/eng/catalog.search#/metadata/82869
180	Australia	-30.7696	150.632	surface	10	Report	ICPMS	Caritat and Cooper, 2011	https://ecat.ga.gov.au/geonetwork/srv/eng/catalog.search#/metadata/82869
181	Australia	-34.0884	141.915	surface	10	Report	ICPMS	Caritat and Cooper, 2011	https://ecat.ga.gov.au/geonetwork/srv/eng/catalog.search#/metadata/82869
182	Australia	-33.0287	143.631	surface	10	Report	ICPMS	Caritat and Cooper, 2011	https://ecat.ga.gov.au/geonetwork/srv/eng/catalog.search#/metadata/82869
183	Australia	-31.3628	143.575	surface	5	Report	ICPMS	Caritat and Cooper, 2011	https://ecat.ga.gov.au/geonetwork/srv/eng/catalog.search#/metadata/82869
184	Australia	-33.5409	144.376	surface	5	Report	ICPMS	Caritat and Cooper, 2011	https://ecat.ga.gov.au/geonetwork/srv/eng/catalog.search#/metadata/82869
185	Australia	-30.2768	147.561	surface	5	Report	ICPMS	Caritat and Cooper, 2011	https://ecat.ga.gov.au/geonetwork/srv/eng/catalog.search#/metadata/82869
186	Australia	-32.5397	144.795	surface	5	Report	ICPMS	Caritat and Cooper, 2011	https://ecat.ga.gov.au/geonetwork/srv/eng/catalog.search#/metadata/82869
187	Australia	-33.9792	147.562	surface	5	Report	ICPMS	Caritat and Cooper, 2011	https://ecat.ga.gov.au/geonetwork/srv/eng/catalog.search#/metadata/82869
188	Australia	-33.1768	144.571	surface	5	Report	ICPMS	Caritat and Cooper, 2011	https://ecat.ga.gov.au/geonetwork/srv/eng/catalog.search#/metadata/82869
189	Australia	-29.6545	148.584	surface	5	Report	ICPMS	Caritat and Cooper, 2011	https://ecat.ga.gov.au/geonetwork/srv/eng/catalog.search#/metadata/82869
190	Australia	-34.0558	141.795	surface	5	Report	ICPMS	Caritat and Cooper, 2011	https://ecat.ga.gov.au/geonetwork/srv/eng/catalog.search#/metadata/82869
191	Australia	-35.3487	146.284	surface	5	Report	ICPMS	Caritat and Cooper, 2011	https://ecat.ga.gov.au/geonetwork/srv/eng/catalog.search#/metadata/82869
192	Australia	-34.1701	142.994	surface	5	Report	ICPMS	Caritat and Cooper, 2011	https://ecat.ga.gov.au/geonetwork/srv/eng/catalog.search#/metadata/82869
193	Australia	-33.1569	147.452	surface	5	Report	ICPMS	Caritat and Cooper, 2011	https://ecat.ga.gov.au/geonetwork/srv/eng/catalog.search#/metadata/82869
194	Australia	-30.5478	141.026	surface	5	Report	ICPMS	Caritat and Cooper, 2011	https://ecat.ga.gov.au/geonetwork/srv/eng/catalog.search#/metadata/82869
195	Australia	-35.2421	148.951	surface	5	Report	ICPMS	Caritat and Cooper, 2011	https://ecat.ga.gov.au/geonetwork/srv/eng/catalog.search#/metadata/82869
196	Australia	-30.9391	150.531	surface	5	Report	ICPMS	Caritat and Cooper, 2011	https://ecat.ga.gov.au/geonetwork/srv/eng/catalog.search#/metadata/82869
197	Australia	-33.2895	143.614	surface	5	Report	ICPMS	Caritat and Cooper, 2011	https://ecat.ga.gov.au/geonetwork/srv/eng/catalog.search#/metadata/82869
198	Australia	-30.2678	147.22	surface	5	Report	ICPMS	Caritat and Cooper, 2011	https://ecat.ga.gov.au/geonetwork/srv/eng/catalog.search#/metadata/82869
199	Australia	-29.8512	146.441	surface	5	Report	ICPMS	Caritat and Cooper, 2011	https://ecat.ga.gov.au/geonetwork/srv/eng/catalog.search#/metadata/82869
200	Australia	-29.2966	145.023	surface	5	Report	ICPMS	Caritat and Cooper, 2011	https://ecat.ga.gov.au/geonetwork/srv/eng/catalog.search#/metadata/82869
201	Australia	-31.8929	152.412	surface	5	Report	ICPMS	Caritat and Cooper, 2011	https://ecat.ga.gov.au/geonetwork/srv/eng/catalog.search#/metadata/82869
202	Australia	-33.9778	149.168	surface	5	Report	ICPMS	Caritat and Cooper, 2011	https://ecat.ga.gov.au/geonetwork/srv/eng/catalog.search#/metadata/82869
203	Australia	-29.7009	147.369	surface	5	Report	ICPMS	Caritat and Cooper, 2011	https://ecat.ga.gov.au/geonetwork/srv/eng/catalog.search#/metadata/82869
204	Australia	-32.3996	150.371	surface	5	Report	ICPMS	Caritat and Cooper, 2011	https://ecat.ga.gov.au/geonetwork/srv/eng/catalog.search#/metadata/82869
205	Australia	-32.3966	142.426	surface	5	Report	ICPMS	Caritat and Cooper, 2011	https://ecat.ga.gov.au/geonetwork/srv/eng/catalog.search#/metadata/82869
206	Australia	-34.1174	141.992	surface	5	Report	ICPMS	Caritat and Cooper, 2011	https://ecat.ga.gov.au/geonetwork/srv/eng/catalog.search#/metadata/82869
207	Australia	-29.2939	145.023	surface	5	Report	ICPMS	Caritat and Cooper, 2011	https://ecat.ga.gov.au/geonetwork/srv/eng/catalog.search#/metadata/82869
208	Australia	-23.5789	131.137	surface	160	Report	ICPMS	Caritat and Cooper, 2011	https://ecat.ga.gov.au/geonetwork/srv/eng/catalog.search#/metadata/82869
209	Australia	-14.7153	132.081	surface	150	Report	ICPMS	Caritat and Cooper, 2011	https://ecat.ga.gov.au/geonetwork/srv/eng/catalog.search#/metadata/82869
210	Australia	-25.3946	135.377	surface	80	Report	ICPMS	Caritat and Cooper, 2011	https://ecat.ga.gov.au/geonetwork/srv/eng/catalog.search#/metadata/82869
211	Australia	-14.1848	129.651	surface	80	Report	ICPMS	Caritat and Cooper, 2011	https://ecat.ga.gov.au/geonetwork/srv/eng/catalog.search#/metadata/82869
212	Australia	-13.7987	130.417	surface	80	Report	ICPMS	Caritat and Cooper, 2011	https://ecat.ga.gov.au/geonetwork/srv/eng/catalog.search#/metadata/82869
213	Australia	-21.7339	135.611	surface	80	Report	ICPMS	Caritat and Cooper, 2011	https://ecat.ga.gov.au/geonetwork/srv/eng/catalog.search#/metadata/82869
214	Australia	-25.3949	132.55	surface	70	Report	ICPMS	Caritat and Cooper, 2011	https://ecat.ga.gov.au/geonetwork/srv/eng/catalog.search#/metadata/82869
215	Australia	-23.083	132.938	surface	70	Report	ICPMS	Caritat and Cooper, 2011	https://ecat.ga.gov.au/geonetwork/srv/eng/catalog.search#/metadata/82869
216	Australia	-20.1402	132.359	surface	60	Report	ICPMS	Caritat and Cooper, 2011	https://ecat.ga.gov.au/geonetwork/srv/eng/catalog.search#/metadata/82869
217	Australia	-20.7317	133.49	surface	60	Report	ICPMS	Caritat and Cooper, 2011	https://ecat.ga.gov.au/geonetwork/srv/eng/catalog.search#/metadata/82869
218	Australia	-24.5338	131.224	surface	60	Report	ICPMS	Caritat and Cooper, 2011	https://ecat.ga.gov.au/geonetwork/srv/eng/catalog.search#/metadata/82869
219	Australia	-24.869	134.243	surface	60	Report	ICPMS	Caritat and Cooper, 2011	https://ecat.ga.gov.au/geonetwork/srv/eng/catalog.search#/metadata/82869
220	Australia	-24.2548	135.233	surface	60	Report	ICPMS	Caritat and Cooper, 2011	https://ecat.ga.gov.au/geonetwork/srv/eng/catalog.search#/metadata/82869
221	Australia	-22.9377	132.823	surface	50	Report	ICPMS	Caritat and Cooper, 2011	https://ecat.ga.gov.au/geonetwork/srv/eng/catalog.search#/metadata/82869
222	Australia	-17.6024	131.576	surface	50	Report	ICPMS	Caritat and Cooper, 2011	https://ecat.ga.gov.au/geonetwork/srv/eng/catalog.search#/metadata/82869
223	Australia	-24.5395	132.634	surface	50	Report	ICPMS	Caritat and Cooper, 2011	https://ecat.ga.gov.au/geonetwork/srv/eng/catalog.search#/metadata/82869
224	Australia	-12.3035	134.113	surface	50	Report	ICPMS	Caritat and Cooper, 2011	https://ecat.ga.gov.au/geonetwork/srv/eng/catalog.search#/metadata/82869
225	Australia	-19.4979	131.189	surface	50	Report	ICPMS	Caritat and Cooper, 2011	https://ecat.ga.gov.au/geonetwork/srv/eng/catalog.search#/metadata/82869
226	Australia	-23.5776	131.138	surface	50	Report	ICPMS	Caritat and Cooper, 2011	https://ecat.ga.gov.au/geonetwork/srv/eng/catalog.search#/metadata/82869
227	Australia	-17.4093	130.774	surface	50	Report	ICPMS	Caritat and Cooper, 2011	https://ecat.ga.gov.au/geonetwork/srv/eng/catalog.search#/metadata/82869
228	Australia	-18.5762	136.116	surface	50	Report	ICPMS	Caritat and Cooper, 2011	https://ecat.ga.gov.au/geonetwork/srv/eng/catalog.search#/metadata/82869
229	Australia	-15.2867	135.527	surface	50	Report	ICPMS	Caritat and Cooper, 2011	https://ecat.ga.gov.au/geonetwork/srv/eng/catalog.search#/metadata/82869
230	Australia	-20.9017	129.349	surface	50	Report	ICPMS	Caritat and Cooper, 2011	https://ecat.ga.gov.au/geonetwork/srv/eng/catalog.search#/metadata/82869
231	Australia	-18.5945	133.195	surface	50	Report	ICPMS	Caritat and Cooper, 2011	https://ecat.ga.gov.au/geonetwork/srv/eng/catalog.search#/metadata/82869
232	Australia	-12.6167	132.209	surface	50	Report	ICPMS	Caritat and Cooper, 2011	https://ecat.ga.gov.au/geonetwork/srv/eng/catalog.search#/metadata/82869
233	Australia	-12.9586	132.383	surface	40	Report	ICPMS	Caritat and Cooper, 2011	https://ecat.ga.gov.au/geonetwork/srv/eng/catalog.search#/metadata/82869
234	Australia	-21.2931	132.77	surface	40	Report	ICPMS	Caritat and Cooper, 2011	https://ecat.ga.gov.au/geonetwork/srv/eng/catalog.search#/metadata/82869
235	Australia	-22.8591	131.552	surface	40	Report	ICPMS	Caritat and Cooper, 2011	https://ecat.ga.gov.au/geonetwork/srv/eng/catalog.search#/metadata/82869
236	Australia	-12.3632	136.709	surface	40	Report	ICPMS	Caritat and Cooper, 2011	https://ecat.ga.gov.au/geonetwork/srv/eng/catalog.search#/metadata/82869
237	Australia	-17.291	133.139	surface	40	Report	ICPMS	Caritat and Cooper, 2011	https://ecat.ga.gov.au/geonetwork/srv/eng/catalog.search#/metadata/82869
238	Australia	-21.1015	131.698	surface	40	Report	ICPMS	Caritat and Cooper, 2011	https://ecat.ga.gov.au/geonetwork/srv/eng/catalog.search#/metadata/82869
239	Australia	-19.9228	132.596	surface	40	Report	ICPMS	Caritat and Cooper, 2011	https://ecat.ga.gov.au/geonetwork/srv/eng/catalog.search#/metadata/82869
240	Australia	-15.0455	135.21	surface	40	Report	ICPMS	Caritat and Cooper, 2011	https://ecat.ga.gov.au/geonetwork/srv/eng/catalog.search#/metadata/82869
241	Australia	-18.1708	133.492	surface	40	Report	ICPMS	Caritat and Cooper, 2011	https://ecat.ga.gov.au/geonetwork/srv/eng/catalog.search#/metadata/82869
242	Australia	-21.6518	136.649	surface	40	Report	ICPMS	Caritat and Cooper, 2011	https://ecat.ga.gov.au/geonetwork/srv/eng/catalog.search#/metadata/82869
243	Australia	-24.8345	130.729	surface	40	Report	ICPMS	Caritat and Cooper, 2011	https://ecat.ga.gov.au/geonetwork/srv/eng/catalog.search#/metadata/82869
244	Australia	-22.4412	129.32	surface	40	Report	ICPMS	Caritat and Cooper, 2011	https://ecat.ga.gov.au/geonetwork/srv/eng/catalog.search#/metadata/82869
245	Australia	-24.8542	135.829	surface	40	Report	ICPMS	Caritat and Cooper, 2011	https://ecat.ga.gov.au/geonetwork/srv/eng/catalog.search#/metadata/82869
246	Australia	-19.8766	130.32	surface	40	Report	ICPMS	Caritat and Cooper, 2011	https://ecat.ga.gov.au/geonetwork/srv/eng/catalog.search#/metadata/82869
247	Australia	-22.8114	131.144	surface	40	Report	ICPMS	Caritat and Cooper, 2011	https://ecat.ga.gov.au/geonetwork/srv/eng/catalog.search#/metadata/82869
248	Australia	-12.2371	134.048	surface	40	Report	ICPMS	Caritat and Cooper, 2011	https://ecat.ga.gov.au/geonetwork/srv/eng/catalog.search#/metadata/82869
249	Australia	-14.2959	131.869	surface	40	Report	ICPMS	Caritat and Cooper, 2011	https://ecat.ga.gov.au/geonetwork/srv/eng/catalog.search#/metadata/82869
250	Australia	-25.6106	134.798	surface	40	Report	ICPMS	Caritat and Cooper, 2011	https://ecat.ga.gov.au/geonetwork/srv/eng/catalog.search#/metadata/82869
251	Australia	-15.3668	134.153	surface	40	Report	ICPMS	Caritat and Cooper, 2011	https://ecat.ga.gov.au/geonetwork/srv/eng/catalog.search#/metadata/82869
252	Australia	-20.0619	135.957	surface	40	Report	ICPMS	Caritat and Cooper, 2011	https://ecat.ga.gov.au/geonetwork/srv/eng/catalog.search#/metadata/82869
253	Australia	-19.8721	130.321	surface	40	Report	ICPMS	Caritat and Cooper, 2011	https://ecat.ga.gov.au/geonetwork/srv/eng/catalog.search#/metadata/82869
254	Australia	-24.997	131.461	surface	30	Report	ICPMS	Caritat and Cooper, 2011	https://ecat.ga.gov.au/geonetwork/srv/eng/catalog.search#/metadata/82869
255	Australia	-14.6521	132.018	surface	30	Report	ICPMS	Caritat and Cooper, 2011	https://ecat.ga.gov.au/geonetwork/srv/eng/catalog.search#/metadata/82869
256	Australia	-14.0074	134.437	surface	30	Report	ICPMS	Caritat and Cooper, 2011	https://ecat.ga.gov.au/geonetwork/srv/eng/catalog.search#/metadata/82869
257	Australia	-19.9721	133.603	surface	30	Report	ICPMS	Caritat and Cooper, 2011	https://ecat.ga.gov.au/geonetwork/srv/eng/catalog.search#/metadata/82869
258	Australia	-14.2767	130.064	surface	30	Report	ICPMS	Caritat and Cooper, 2011	https://ecat.ga.gov.au/geonetwork/srv/eng/catalog.search#/metadata/82869
259	Australia	-19.9216	132.596	surface	30	Report	ICPMS	Caritat and Cooper, 2011	https://ecat.ga.gov.au/geonetwork/srv/eng/catalog.search#/metadata/82869
260	Australia	-13.8248	130.726	surface	30	Report	ICPMS	Caritat and Cooper, 2011	https://ecat.ga.gov.au/geonetwork/srv/eng/catalog.search#/metadata/82869
261	Australia	-18.0045	137.452	surface	30	Report	ICPMS	Caritat and Cooper, 2011	https://ecat.ga.gov.au/geonetwork/srv/eng/catalog.search#/metadata/82869
262	Australia	-12.8	132.734	surface	30	Report	ICPMS	Caritat and Cooper, 2011	https://ecat.ga.gov.au/geonetwork/srv/eng/catalog.search#/metadata/82869
263	Australia	-22.0194	133.984	surface	30	Report	ICPMS	Caritat and Cooper, 2011	https://ecat.ga.gov.au/geonetwork/srv/eng/catalog.search#/metadata/82869
264	Australia	-18.5773	136.116	surface	30	Report	ICPMS	Caritat and Cooper, 2011	https://ecat.ga.gov.au/geonetwork/srv/eng/catalog.search#/metadata/82869
265	Australia	-18.6188	135.405	surface	30	Report	ICPMS	Caritat and Cooper, 2011	https://ecat.ga.gov.au/geonetwork/srv/eng/catalog.search#/metadata/82869
266	Australia	-12.4788	131.085	surface	30	Report	ICPMS	Caritat and Cooper, 2011	https://ecat.ga.gov.au/geonetwork/srv/eng/catalog.search#/metadata/82869
267	Australia	-18.3578	132.239	surface	30	Report	ICPMS	Caritat and Cooper, 2011	https://ecat.ga.gov.au/geonetwork/srv/eng/catalog.search#/metadata/82869
268	Australia	-18.5621	131.578	surface	30	Report	ICPMS	Caritat and Cooper, 2011	https://ecat.ga.gov.au/geonetwork/srv/eng/catalog.search#/metadata/82869
269	Australia	-24.996	130.993	surface	30	Report	ICPMS	Caritat and Cooper, 2011	https://ecat.ga.gov.au/geonetwork/srv/eng/catalog.search#/metadata/82869
270	Australia	-18.1705	133.492	surface	30	Report	ICPMS	Caritat and Cooper, 2011	https://ecat.ga.gov.au/geonetwork/srv/eng/catalog.search#/metadata/82869
271	Australia	-20.8485	130.742	surface	30	Report	ICPMS	Caritat and Cooper, 2011	https://ecat.ga.gov.au/geonetwork/srv/eng/catalog.search#/metadata/82869
272	Australia	-20.9023	129.349	surface	30	Report	ICPMS	Caritat and Cooper, 2011	https://ecat.ga.gov.au/geonetwork/srv/eng/catalog.search#/metadata/82869
273	Australia	-25.2016	135.691	surface	30	Report	ICPMS	Caritat and Cooper, 2011	https://ecat.ga.gov.au/geonetwork/srv/eng/catalog.search#/metadata/82869
274	Australia	-15.1022	133.076	surface	30	Report	ICPMS	Caritat and Cooper, 2011	https://ecat.ga.gov.au/geonetwork/srv/eng/catalog.search#/metadata/82869
275	Australia	-20.1088	132.99	surface	30	Report	ICPMS	Caritat and Cooper, 2011	https://ecat.ga.gov.au/geonetwork/srv/eng/catalog.search#/metadata/82869
276	Australia	-15.67	129.896	surface	30	Report	ICPMS	Caritat and Cooper, 2011	https://ecat.ga.gov.au/geonetwork/srv/eng/catalog.search#/metadata/82869
277	Australia	-18.2783	134.532	surface	30	Report	ICPMS	Caritat and Cooper, 2011	https://ecat.ga.gov.au/geonetwork/srv/eng/catalog.search#/metadata/82869
278	Australia	-20.3149	136.104	surface	30	Report	ICPMS	Caritat and Cooper, 2011	https://ecat.ga.gov.au/geonetwork/srv/eng/catalog.search#/metadata/82869
279	Australia	-14.9176	133.752	surface	30	Report	ICPMS	Caritat and Cooper, 2011	https://ecat.ga.gov.au/geonetwork/srv/eng/catalog.search#/metadata/82869
280	Australia	-22.8056	132.603	surface	30	Report	ICPMS	Caritat and Cooper, 2011	https://ecat.ga.gov.au/geonetwork/srv/eng/catalog.search#/metadata/82869
281	Australia	-20.456	137.143	surface	30	Report	ICPMS	Caritat and Cooper, 2011	https://ecat.ga.gov.au/geonetwork/srv/eng/catalog.search#/metadata/82869
282	Australia	-15.6111	132.625	surface	30	Report	ICPMS	Caritat and Cooper, 2011	https://ecat.ga.gov.au/geonetwork/srv/eng/catalog.search#/metadata/82869
283	Australia	-14.5617	135.005	surface	30	Report	ICPMS	Caritat and Cooper, 2011	https://ecat.ga.gov.au/geonetwork/srv/eng/catalog.search#/metadata/82869
284	Australia	-12.9573	132.393	surface	30	Report	ICPMS	Caritat and Cooper, 2011	https://ecat.ga.gov.au/geonetwork/srv/eng/catalog.search#/metadata/82869
285	Australia	-17.1661	133.283	surface	30	Report	ICPMS	Caritat and Cooper, 2011	https://ecat.ga.gov.au/geonetwork/srv/eng/catalog.search#/metadata/82869
286	Australia	-15.2523	129.577	surface	30	Report	ICPMS	Caritat and Cooper, 2011	https://ecat.ga.gov.au/geonetwork/srv/eng/catalog.search#/metadata/82869
287	Australia	-17.1653	131.413	surface	20	Report	ICPMS	Caritat and Cooper, 2011	https://ecat.ga.gov.au/geonetwork/srv/eng/catalog.search#/metadata/82869
288	Australia	-19.7679	129.322	surface	20	Report	ICPMS	Caritat and Cooper, 2011	https://ecat.ga.gov.au/geonetwork/srv/eng/catalog.search#/metadata/82869
289	Australia	-21.1095	134.492	surface	20	Report	ICPMS	Caritat and Cooper, 2011	https://ecat.ga.gov.au/geonetwork/srv/eng/catalog.search#/metadata/82869
290	Australia	-12.7712	130.745	surface	20	Report	ICPMS	Caritat and Cooper, 2011	https://ecat.ga.gov.au/geonetwork/srv/eng/catalog.search#/metadata/82869
291	Australia	-16.4287	130.934	surface	20	Report	ICPMS	Caritat and Cooper, 2011	https://ecat.ga.gov.au/geonetwork/srv/eng/catalog.search#/metadata/82869
292	Australia	-24.472	130.283	surface	20	Report	ICPMS	Caritat and Cooper, 2011	https://ecat.ga.gov.au/geonetwork/srv/eng/catalog.search#/metadata/82869
293	Australia	-14.94	132.418	surface	20	Report	ICPMS	Caritat and Cooper, 2011	https://ecat.ga.gov.au/geonetwork/srv/eng/catalog.search#/metadata/82869
294	Australia	-17.6576	133.542	surface	20	Report	ICPMS	Caritat and Cooper, 2011	https://ecat.ga.gov.au/geonetwork/srv/eng/catalog.search#/metadata/82869
295	Australia	-14.0533	135.867	surface	20	Report	ICPMS	Caritat and Cooper, 2011	https://ecat.ga.gov.au/geonetwork/srv/eng/catalog.search#/metadata/82869
296	Australia	-14.6808	134.575	surface	20	Report	ICPMS	Caritat and Cooper, 2011	https://ecat.ga.gov.au/geonetwork/srv/eng/catalog.search#/metadata/82869
297	Australia	-19.4783	135.288	surface	20	Report	ICPMS	Caritat and Cooper, 2011	https://ecat.ga.gov.au/geonetwork/srv/eng/catalog.search#/metadata/82869
298	Australia	-12.9099	131.668	surface	20	Report	ICPMS	Caritat and Cooper, 2011	https://ecat.ga.gov.au/geonetwork/srv/eng/catalog.search#/metadata/82869
299	Australia	-17.9824	137.969	surface	20	Report	ICPMS	Caritat and Cooper, 2011	https://ecat.ga.gov.au/geonetwork/srv/eng/catalog.search#/metadata/82869
300	Australia	-15.3595	130.288	surface	20	Report	ICPMS	Caritat and Cooper, 2011	https://ecat.ga.gov.au/geonetwork/srv/eng/catalog.search#/metadata/82869
301	Australia	-12.6701	132.235	surface	20	Report	ICPMS	Caritat and Cooper, 2011	https://ecat.ga.gov.au/geonetwork/srv/eng/catalog.search#/metadata/82869
302	Australia	-17.6034	131.576	surface	20	Report	ICPMS	Caritat and Cooper, 2011	https://ecat.ga.gov.au/geonetwork/srv/eng/catalog.search#/metadata/82869
303	Australia	-17.1978	134.328	surface	20	Report	ICPMS	Caritat and Cooper, 2011	https://ecat.ga.gov.au/geonetwork/srv/eng/catalog.search#/metadata/82869
304	Australia	-19.1385	134.608	surface	20	Report	ICPMS	Caritat and Cooper, 2011	https://ecat.ga.gov.au/geonetwork/srv/eng/catalog.search#/metadata/82869
305	Australia	-21.036	130.761	surface	20	Report	ICPMS	Caritat and Cooper, 2011	https://ecat.ga.gov.au/geonetwork/srv/eng/catalog.search#/metadata/82869
306	Australia	-24.2784	129.655	surface	20	Report	ICPMS	Caritat and Cooper, 2011	https://ecat.ga.gov.au/geonetwork/srv/eng/catalog.search#/metadata/82869
307	Australia	-20.8132	137.635	surface	20	Report	ICPMS	Caritat and Cooper, 2011	https://ecat.ga.gov.au/geonetwork/srv/eng/catalog.search#/metadata/82869
308	Australia	-18.2566	135.15	surface	20	Report	ICPMS	Caritat and Cooper, 2011	https://ecat.ga.gov.au/geonetwork/srv/eng/catalog.search#/metadata/82869
309	Australia	-12.127	133.692	surface	20	Report	ICPMS	Caritat and Cooper, 2011	https://ecat.ga.gov.au/geonetwork/srv/eng/catalog.search#/metadata/82869
310	Australia	-22.8141	130.337	surface	20	Report	ICPMS	Caritat and Cooper, 2011	https://ecat.ga.gov.au/geonetwork/srv/eng/catalog.search#/metadata/82869
311	Australia	-15.3254	129.089	surface	20	Report	ICPMS	Caritat and Cooper, 2011	https://ecat.ga.gov.au/geonetwork/srv/eng/catalog.search#/metadata/82869
312	Australia	-22.9338	136.784	surface	20	Report	ICPMS	Caritat and Cooper, 2011	https://ecat.ga.gov.au/geonetwork/srv/eng/catalog.search#/metadata/82869
313	Australia	-21.8688	136.077	surface	20	Report	ICPMS	Caritat and Cooper, 2011	https://ecat.ga.gov.au/geonetwork/srv/eng/catalog.search#/metadata/82869
314	Australia	-13.5832	135.697	surface	20	Report	ICPMS	Caritat and Cooper, 2011	https://ecat.ga.gov.au/geonetwork/srv/eng/catalog.search#/metadata/82869
315	Australia	-21.6439	129.678	surface	20	Report	ICPMS	Caritat and Cooper, 2011	https://ecat.ga.gov.au/geonetwork/srv/eng/catalog.search#/metadata/82869
316	Australia	-24.1176	136.889	surface	20	Report	ICPMS	Caritat and Cooper, 2011	https://ecat.ga.gov.au/geonetwork/srv/eng/catalog.search#/metadata/82869
317	Australia	-17.9747	135.576	surface	20	Report	ICPMS	Caritat and Cooper, 2011	https://ecat.ga.gov.au/geonetwork/srv/eng/catalog.search#/metadata/82869
318	Australia	-20.447	130.642	surface	20	Report	ICPMS	Caritat and Cooper, 2011	https://ecat.ga.gov.au/geonetwork/srv/eng/catalog.search#/metadata/82869
319	Australia	-15.295	134.101	surface	20	Report	ICPMS	Caritat and Cooper, 2011	https://ecat.ga.gov.au/geonetwork/srv/eng/catalog.search#/metadata/82869
320	Australia	-19.2356	136.378	surface	20	Report	ICPMS	Caritat and Cooper, 2011	https://ecat.ga.gov.au/geonetwork/srv/eng/catalog.search#/metadata/82869
321	Australia	-13.7982	130.417	surface	20	Report	ICPMS	Caritat and Cooper, 2011	https://ecat.ga.gov.au/geonetwork/srv/eng/catalog.search#/metadata/82869
322	Australia	-18.9363	135.859	surface	20	Report	ICPMS	Caritat and Cooper, 2011	https://ecat.ga.gov.au/geonetwork/srv/eng/catalog.search#/metadata/82869
323	Australia	-21.4959	133.468	surface	20	Report	ICPMS	Caritat and Cooper, 2011	https://ecat.ga.gov.au/geonetwork/srv/eng/catalog.search#/metadata/82869
324	Australia	-16.4443	131.068	surface	20	Report	ICPMS	Caritat and Cooper, 2011	https://ecat.ga.gov.au/geonetwork/srv/eng/catalog.search#/metadata/82869
325	Australia	-12.4279	134.699	surface	20	Report	ICPMS	Caritat and Cooper, 2011	https://ecat.ga.gov.au/geonetwork/srv/eng/catalog.search#/metadata/82869
326	Australia	-17.4098	130.774	surface	20	Report	ICPMS	Caritat and Cooper, 2011	https://ecat.ga.gov.au/geonetwork/srv/eng/catalog.search#/metadata/82869
327	Australia	-12.6557	135.311	surface	20	Report	ICPMS	Caritat and Cooper, 2011	https://ecat.ga.gov.au/geonetwork/srv/eng/catalog.search#/metadata/82869
328	Australia	-12.6668	131.349	surface	20	Report	ICPMS	Caritat and Cooper, 2011	https://ecat.ga.gov.au/geonetwork/srv/eng/catalog.search#/metadata/82869
329	Australia	-20.3147	136.104	surface	20	Report	ICPMS	Caritat and Cooper, 2011	https://ecat.ga.gov.au/geonetwork/srv/eng/catalog.search#/metadata/82869
330	Australia	-12.9681	130.761	surface	20	Report	ICPMS	Caritat and Cooper, 2011	https://ecat.ga.gov.au/geonetwork/srv/eng/catalog.search#/metadata/82869
331	Australia	-17.799	133.834	surface	20	Report	ICPMS	Caritat and Cooper, 2011	https://ecat.ga.gov.au/geonetwork/srv/eng/catalog.search#/metadata/82869
332	Australia	-24.811	132.286	surface	20	Report	ICPMS	Caritat and Cooper, 2011	https://ecat.ga.gov.au/geonetwork/srv/eng/catalog.search#/metadata/82869
333	Australia	-17.2093	131.447	surface	20	Report	ICPMS	Caritat and Cooper, 2011	https://ecat.ga.gov.au/geonetwork/srv/eng/catalog.search#/metadata/82869
334	Australia	-12.4274	132.968	surface	20	Report	ICPMS	Caritat and Cooper, 2011	https://ecat.ga.gov.au/geonetwork/srv/eng/catalog.search#/metadata/82869
335	Australia	-14.4299	135.125	surface	20	Report	ICPMS	Caritat and Cooper, 2011	https://ecat.ga.gov.au/geonetwork/srv/eng/catalog.search#/metadata/82869
336	Australia	-20.5764	137.665	surface	20	Report	ICPMS	Caritat and Cooper, 2011	https://ecat.ga.gov.au/geonetwork/srv/eng/catalog.search#/metadata/82869
337	Australia	-15.4118	129.195	surface	20	Report	ICPMS	Caritat and Cooper, 2011	https://ecat.ga.gov.au/geonetwork/srv/eng/catalog.search#/metadata/82869
338	Australia	-23.836	134.673	surface	20	Report	ICPMS	Caritat and Cooper, 2011	https://ecat.ga.gov.au/geonetwork/srv/eng/catalog.search#/metadata/82869
339	Australia	-14.3634	131.558	surface	20	Report	ICPMS	Caritat and Cooper, 2011	https://ecat.ga.gov.au/geonetwork/srv/eng/catalog.search#/metadata/82869
340	Australia	-12.8444	130.62	surface	20	Report	ICPMS	Caritat and Cooper, 2011	https://ecat.ga.gov.au/geonetwork/srv/eng/catalog.search#/metadata/82869
341	Australia	-25.8488	135.245	surface	10	Report	ICPMS	Caritat and Cooper, 2011	https://ecat.ga.gov.au/geonetwork/srv/eng/catalog.search#/metadata/82869
342	Australia	-25.7027	135.778	surface	10	Report	ICPMS	Caritat and Cooper, 2011	https://ecat.ga.gov.au/geonetwork/srv/eng/catalog.search#/metadata/82869
343	Australia	-16.2696	137.088	surface	10	Report	ICPMS	Caritat and Cooper, 2011	https://ecat.ga.gov.au/geonetwork/srv/eng/catalog.search#/metadata/82869
344	Australia	-20.5315	131.065	surface	10	Report	ICPMS	Caritat and Cooper, 2011	https://ecat.ga.gov.au/geonetwork/srv/eng/catalog.search#/metadata/82869
345	Australia	-21.8341	135.516	surface	10	Report	ICPMS	Caritat and Cooper, 2011	https://ecat.ga.gov.au/geonetwork/srv/eng/catalog.search#/metadata/82869
346	Australia	-22.2404	137.113	surface	10	Report	ICPMS	Caritat and Cooper, 2011	https://ecat.ga.gov.au/geonetwork/srv/eng/catalog.search#/metadata/82869
347	Australia	-16.0825	136.318	surface	10	Report	ICPMS	Caritat and Cooper, 2011	https://ecat.ga.gov.au/geonetwork/srv/eng/catalog.search#/metadata/82869
348	Australia	-23.496	129.036	surface	10	Report	ICPMS	Caritat and Cooper, 2011	https://ecat.ga.gov.au/geonetwork/srv/eng/catalog.search#/metadata/82869
349	Australia	-16.7679	131.242	surface	10	Report	ICPMS	Caritat and Cooper, 2011	https://ecat.ga.gov.au/geonetwork/srv/eng/catalog.search#/metadata/82869
350	Australia	-19.6303	135.672	surface	10	Report	ICPMS	Caritat and Cooper, 2011	https://ecat.ga.gov.au/geonetwork/srv/eng/catalog.search#/metadata/82869
351	Australia	-20.9677	137.933	surface	10	Report	ICPMS	Caritat and Cooper, 2011	https://ecat.ga.gov.au/geonetwork/srv/eng/catalog.search#/metadata/82869
352	Australia	-11.4371	132.258	surface	10	Report	ICPMS	Caritat and Cooper, 2011	https://ecat.ga.gov.au/geonetwork/srv/eng/catalog.search#/metadata/82869
353	Australia	-18.6136	132.431	surface	10	Report	ICPMS	Caritat and Cooper, 2011	https://ecat.ga.gov.au/geonetwork/srv/eng/catalog.search#/metadata/82869
354	Australia	-15.4813	135.4	surface	10	Report	ICPMS	Caritat and Cooper, 2011	https://ecat.ga.gov.au/geonetwork/srv/eng/catalog.search#/metadata/82869
355	Australia	-21.0199	130.103	surface	10	Report	ICPMS	Caritat and Cooper, 2011	https://ecat.ga.gov.au/geonetwork/srv/eng/catalog.search#/metadata/82869
356	Australia	-16.6439	135.845	surface	10	Report	ICPMS	Caritat and Cooper, 2011	https://ecat.ga.gov.au/geonetwork/srv/eng/catalog.search#/metadata/82869
357	Australia	-20.2009	133.871	surface	10	Report	ICPMS	Caritat and Cooper, 2011	https://ecat.ga.gov.au/geonetwork/srv/eng/catalog.search#/metadata/82869
358	Australia	-25.1924	137.937	surface	10	Report	ICPMS	Caritat and Cooper, 2011	https://ecat.ga.gov.au/geonetwork/srv/eng/catalog.search#/metadata/82869
359	Australia	-23.9337	135.849	surface	10	Report	ICPMS	Caritat and Cooper, 2011	https://ecat.ga.gov.au/geonetwork/srv/eng/catalog.search#/metadata/82869
360	Australia	-19.3201	131.641	surface	10	Report	ICPMS	Caritat and Cooper, 2011	https://ecat.ga.gov.au/geonetwork/srv/eng/catalog.search#/metadata/82869
361	Australia	-14.9716	129.841	surface	10	Report	ICPMS	Caritat and Cooper, 2011	https://ecat.ga.gov.au/geonetwork/srv/eng/catalog.search#/metadata/82869
362	Australia	-14.7907	134.919	surface	10	Report	ICPMS	Caritat and Cooper, 2011	https://ecat.ga.gov.au/geonetwork/srv/eng/catalog.search#/metadata/82869
363	Australia	-25.6851	129.213	surface	10	Report	ICPMS	Caritat and Cooper, 2011	https://ecat.ga.gov.au/geonetwork/srv/eng/catalog.search#/metadata/82869
364	Australia	-23.3847	136.45	surface	10	Report	ICPMS	Caritat and Cooper, 2011	https://ecat.ga.gov.au/geonetwork/srv/eng/catalog.search#/metadata/82869
365	Australia	-11.7076	132.919	surface	10	Report	ICPMS	Caritat and Cooper, 2011	https://ecat.ga.gov.au/geonetwork/srv/eng/catalog.search#/metadata/82869
366	Australia	-18.6186	135.406	surface	10	Report	ICPMS	Caritat and Cooper, 2011	https://ecat.ga.gov.au/geonetwork/srv/eng/catalog.search#/metadata/82869
367	Australia	-25.6113	134.798	surface	10	Report	ICPMS	Caritat and Cooper, 2011	https://ecat.ga.gov.au/geonetwork/srv/eng/catalog.search#/metadata/82869
368	Australia	-16.5088	136.043	surface	10	Report	ICPMS	Caritat and Cooper, 2011	https://ecat.ga.gov.au/geonetwork/srv/eng/catalog.search#/metadata/82869
369	Australia	-24.6581	130.62	surface	10	Report	ICPMS	Caritat and Cooper, 2011	https://ecat.ga.gov.au/geonetwork/srv/eng/catalog.search#/metadata/82869
370	Australia	-15.4474	130.354	surface	10	Report	ICPMS	Caritat and Cooper, 2011	https://ecat.ga.gov.au/geonetwork/srv/eng/catalog.search#/metadata/82869
371	Australia	-24.5528	133.233	surface	10	Report	ICPMS	Caritat and Cooper, 2011	https://ecat.ga.gov.au/geonetwork/srv/eng/catalog.search#/metadata/82869
372	Australia	-22.2377	134.556	surface	10	Report	ICPMS	Caritat and Cooper, 2011	https://ecat.ga.gov.au/geonetwork/srv/eng/catalog.search#/metadata/82869
373	Australia	-19.8299	135.394	surface	5	Report	ICPMS	Caritat and Cooper, 2011	https://ecat.ga.gov.au/geonetwork/srv/eng/catalog.search#/metadata/82869
374	Australia	-23.9438	137.276	surface	5	Report	ICPMS	Caritat and Cooper, 2011	https://ecat.ga.gov.au/geonetwork/srv/eng/catalog.search#/metadata/82869
375	Australia	-17.0445	134.017	surface	5	Report	ICPMS	Caritat and Cooper, 2011	https://ecat.ga.gov.au/geonetwork/srv/eng/catalog.search#/metadata/82869
376	Australia	-24.9854	137.608	surface	5	Report	ICPMS	Caritat and Cooper, 2011	https://ecat.ga.gov.au/geonetwork/srv/eng/catalog.search#/metadata/82869
377	Australia	-22.851	129.233	surface	5	Report	ICPMS	Caritat and Cooper, 2011	https://ecat.ga.gov.au/geonetwork/srv/eng/catalog.search#/metadata/82869
378	Australia	-18.2815	134.227	surface	5	Report	ICPMS	Caritat and Cooper, 2011	https://ecat.ga.gov.au/geonetwork/srv/eng/catalog.search#/metadata/82869
379	Australia	-25.2261	131.712	surface	5	Report	ICPMS	Caritat and Cooper, 2011	https://ecat.ga.gov.au/geonetwork/srv/eng/catalog.search#/metadata/82869
380	Australia	-12.9273	135.038	surface	5	Report	ICPMS	Caritat and Cooper, 2011	https://ecat.ga.gov.au/geonetwork/srv/eng/catalog.search#/metadata/82869
381	Australia	-25.2963	133.1	surface	5	Report	ICPMS	Caritat and Cooper, 2011	https://ecat.ga.gov.au/geonetwork/srv/eng/catalog.search#/metadata/82869
382	Australia	-20.042	137.015	surface	5	Report	ICPMS	Caritat and Cooper, 2011	https://ecat.ga.gov.au/geonetwork/srv/eng/catalog.search#/metadata/82869
383	Australia	-24.8289	134.19	surface	5	Report	ICPMS	Caritat and Cooper, 2011	https://ecat.ga.gov.au/geonetwork/srv/eng/catalog.search#/metadata/82869
384	Australia	-19.641	136.05	surface	5	Report	ICPMS	Caritat and Cooper, 2011	https://ecat.ga.gov.au/geonetwork/srv/eng/catalog.search#/metadata/82869
385	Australia	-13.1527	130.541	surface	5	Report	ICPMS	Caritat and Cooper, 2011	https://ecat.ga.gov.au/geonetwork/srv/eng/catalog.search#/metadata/82869
386	Australia	-18.6619	134.848	surface	5	Report	ICPMS	Caritat and Cooper, 2011	https://ecat.ga.gov.au/geonetwork/srv/eng/catalog.search#/metadata/82869
387	Australia	-11.2978	132.304	surface	5	Report	ICPMS	Caritat and Cooper, 2011	https://ecat.ga.gov.au/geonetwork/srv/eng/catalog.search#/metadata/82869
388	Australia	-21.0631	137.979	surface	5	Report	ICPMS	Caritat and Cooper, 2011	https://ecat.ga.gov.au/geonetwork/srv/eng/catalog.search#/metadata/82869
389	Australia	-22.2831	137.936	surface	5	Report	ICPMS	Caritat and Cooper, 2011	https://ecat.ga.gov.au/geonetwork/srv/eng/catalog.search#/metadata/82869
390	Australia	-21.1813	136.172	surface	5	Report	ICPMS	Caritat and Cooper, 2011	https://ecat.ga.gov.au/geonetwork/srv/eng/catalog.search#/metadata/82869
391	Australia	-20.4519	137.838	surface	5	Report	ICPMS	Caritat and Cooper, 2011	https://ecat.ga.gov.au/geonetwork/srv/eng/catalog.search#/metadata/82869
392	Australia	-25.768	137.232	surface	5	Report	ICPMS	Caritat and Cooper, 2011	https://ecat.ga.gov.au/geonetwork/srv/eng/catalog.search#/metadata/82869
393	Australia	-22.9118	132.272	surface	5	Report	ICPMS	Caritat and Cooper, 2011	https://ecat.ga.gov.au/geonetwork/srv/eng/catalog.search#/metadata/82869
394	Australia	-17.2643	133.456	surface	5	Report	ICPMS	Caritat and Cooper, 2011	https://ecat.ga.gov.au/geonetwork/srv/eng/catalog.search#/metadata/82869
395	Australia	-25.2964	133.102	surface	5	Report	ICPMS	Caritat and Cooper, 2011	https://ecat.ga.gov.au/geonetwork/srv/eng/catalog.search#/metadata/82869
396	Australia	-19.4089	132.631	surface	5	Report	ICPMS	Caritat and Cooper, 2011	https://ecat.ga.gov.au/geonetwork/srv/eng/catalog.search#/metadata/82869
397	Australia	-15.253	129.577	surface	5	Report	ICPMS	Caritat and Cooper, 2011	https://ecat.ga.gov.au/geonetwork/srv/eng/catalog.search#/metadata/82869
398	Australia	-24.9801	133.994	surface	5	Report	ICPMS	Caritat and Cooper, 2011	https://ecat.ga.gov.au/geonetwork/srv/eng/catalog.search#/metadata/82869
399	Australia	-22.7614	129.76	surface	5	Report	ICPMS	Caritat and Cooper, 2011	https://ecat.ga.gov.au/geonetwork/srv/eng/catalog.search#/metadata/82869
400	Australia	-25.192	137.937	surface	5	Report	ICPMS	Caritat and Cooper, 2011	https://ecat.ga.gov.au/geonetwork/srv/eng/catalog.search#/metadata/82869
401	Australia	-23.5832	136.62	surface	5	Report	ICPMS	Caritat and Cooper, 2011	https://ecat.ga.gov.au/geonetwork/srv/eng/catalog.search#/metadata/82869
402	Australia	-20.985	132.576	surface	5	Report	ICPMS	Caritat and Cooper, 2011	https://ecat.ga.gov.au/geonetwork/srv/eng/catalog.search#/metadata/82869
403	Australia	-13.1075	135.729	surface	5	Report	ICPMS	Caritat and Cooper, 2011	https://ecat.ga.gov.au/geonetwork/srv/eng/catalog.search#/metadata/82869
404	Australia	-19.6173	131.44	surface	5	Report	ICPMS	Caritat and Cooper, 2011	https://ecat.ga.gov.au/geonetwork/srv/eng/catalog.search#/metadata/82869
405	Australia	-14.2276	135.576	surface	5	Report	ICPMS	Caritat and Cooper, 2011	https://ecat.ga.gov.au/geonetwork/srv/eng/catalog.search#/metadata/82869
406	Australia	-24.0136	135.434	surface	5	Report	ICPMS	Caritat and Cooper, 2011	https://ecat.ga.gov.au/geonetwork/srv/eng/catalog.search#/metadata/82869
407	Australia	-15.6343	131.13	surface	5	Report	ICPMS	Caritat and Cooper, 2011	https://ecat.ga.gov.au/geonetwork/srv/eng/catalog.search#/metadata/82869
408	Australia	-14.7337	131.608	surface	5	Report	ICPMS	Caritat and Cooper, 2011	https://ecat.ga.gov.au/geonetwork/srv/eng/catalog.search#/metadata/82869
409	Australia	-25.0219	134.481	surface	5	Report	ICPMS	Caritat and Cooper, 2011	https://ecat.ga.gov.au/geonetwork/srv/eng/catalog.search#/metadata/82869
410	Australia	-14.1842	129.651	surface	5	Report	ICPMS	Caritat and Cooper, 2011	https://ecat.ga.gov.au/geonetwork/srv/eng/catalog.search#/metadata/82869
411	Australia	-24.263	129.786	surface	5	Report	ICPMS	Caritat and Cooper, 2011	https://ecat.ga.gov.au/geonetwork/srv/eng/catalog.search#/metadata/82869
412	Australia	-23.4647	137.83	surface	5	Report	ICPMS	Caritat and Cooper, 2011	https://ecat.ga.gov.au/geonetwork/srv/eng/catalog.search#/metadata/82869
413	Australia	-17.4721	130.815	surface	5	Report	ICPMS	Caritat and Cooper, 2011	https://ecat.ga.gov.au/geonetwork/srv/eng/catalog.search#/metadata/82869
414	Australia	-12.4273	134.699	surface	5	Report	ICPMS	Caritat and Cooper, 2011	https://ecat.ga.gov.au/geonetwork/srv/eng/catalog.search#/metadata/82869
415	Australia	-18.6792	132.99	surface	5	Report	ICPMS	Caritat and Cooper, 2011	https://ecat.ga.gov.au/geonetwork/srv/eng/catalog.search#/metadata/82869
416	Australia	-14.8267	130.185	surface	5	Report	ICPMS	Caritat and Cooper, 2011	https://ecat.ga.gov.au/geonetwork/srv/eng/catalog.search#/metadata/82869
417	Australia	-17.7516	131.534	surface	5	Report	ICPMS	Caritat and Cooper, 2011	https://ecat.ga.gov.au/geonetwork/srv/eng/catalog.search#/metadata/82869
418	Australia	-20.7992	134.242	surface	5	Report	ICPMS	Caritat and Cooper, 2011	https://ecat.ga.gov.au/geonetwork/srv/eng/catalog.search#/metadata/82869
419	Australia	-23.8345	130.379	surface	5	Report	ICPMS	Caritat and Cooper, 2011	https://ecat.ga.gov.au/geonetwork/srv/eng/catalog.search#/metadata/82869
420	Australia	-14.7379	134.047	surface	5	Report	ICPMS	Caritat and Cooper, 2011	https://ecat.ga.gov.au/geonetwork/srv/eng/catalog.search#/metadata/82869
421	Australia	-22.2368	134.556	surface	5	Report	ICPMS	Caritat and Cooper, 2011	https://ecat.ga.gov.au/geonetwork/srv/eng/catalog.search#/metadata/82869
422	Australia	-15.6121	135.84	surface	5	Report	ICPMS	Caritat and Cooper, 2011	https://ecat.ga.gov.au/geonetwork/srv/eng/catalog.search#/metadata/82869
423	Australia	-18.3841	129.418	surface	5	Report	ICPMS	Caritat and Cooper, 2011	https://ecat.ga.gov.au/geonetwork/srv/eng/catalog.search#/metadata/82869
424	Australia	-25.0511	136.762	surface	5	Report	ICPMS	Caritat and Cooper, 2011	https://ecat.ga.gov.au/geonetwork/srv/eng/catalog.search#/metadata/82869
425	Australia	-14.8781	134.563	surface	5	Report	ICPMS	Caritat and Cooper, 2011	https://ecat.ga.gov.au/geonetwork/srv/eng/catalog.search#/metadata/82869
426	Australia	-19.5252	133.597	surface	5	Report	ICPMS	Caritat and Cooper, 2011	https://ecat.ga.gov.au/geonetwork/srv/eng/catalog.search#/metadata/82869
427	Australia	-18.1579	131.292	surface	5	Report	ICPMS	Caritat and Cooper, 2011	https://ecat.ga.gov.au/geonetwork/srv/eng/catalog.search#/metadata/82869
428	Australia	-25.0665	133.789	surface	5	Report	ICPMS	Caritat and Cooper, 2011	https://ecat.ga.gov.au/geonetwork/srv/eng/catalog.search#/metadata/82869
429	Australia	-15.5915	133.197	surface	5	Report	ICPMS	Caritat and Cooper, 2011	https://ecat.ga.gov.au/geonetwork/srv/eng/catalog.search#/metadata/82869
430	Australia	-20.043	137.016	surface	5	Report	ICPMS	Caritat and Cooper, 2011	https://ecat.ga.gov.au/geonetwork/srv/eng/catalog.search#/metadata/82869
431	Australia	-17.9525	135.707	surface	5	Report	ICPMS	Caritat and Cooper, 2011	https://ecat.ga.gov.au/geonetwork/srv/eng/catalog.search#/metadata/82869
432	Australia	-24.1206	137.943	surface	5	Report	ICPMS	Caritat and Cooper, 2011	https://ecat.ga.gov.au/geonetwork/srv/eng/catalog.search#/metadata/82869
433	Australia	-20.5506	132.126	surface	5	Report	ICPMS	Caritat and Cooper, 2011	https://ecat.ga.gov.au/geonetwork/srv/eng/catalog.search#/metadata/82869
434	Australia	-19.2559	132.667	surface	5	Report	ICPMS	Caritat and Cooper, 2011	https://ecat.ga.gov.au/geonetwork/srv/eng/catalog.search#/metadata/82869
435	Australia	-25.7056	137.889	surface	5	Report	ICPMS	Caritat and Cooper, 2011	https://ecat.ga.gov.au/geonetwork/srv/eng/catalog.search#/metadata/82869
436	Australia	-24.3481	136.628	surface	5	Report	ICPMS	Caritat and Cooper, 2011	https://ecat.ga.gov.au/geonetwork/srv/eng/catalog.search#/metadata/82869
437	Australia	-15.4749	129.756	surface	5	Report	ICPMS	Caritat and Cooper, 2011	https://ecat.ga.gov.au/geonetwork/srv/eng/catalog.search#/metadata/82869
438	Australia	-15.8952	136.32	surface	5	Report	ICPMS	Caritat and Cooper, 2011	https://ecat.ga.gov.au/geonetwork/srv/eng/catalog.search#/metadata/82869
439	Australia	-18.7487	131.295	surface	5	Report	ICPMS	Caritat and Cooper, 2011	https://ecat.ga.gov.au/geonetwork/srv/eng/catalog.search#/metadata/82869
440	Australia	-15.3207	135.34	surface	5	Report	ICPMS	Caritat and Cooper, 2011	https://ecat.ga.gov.au/geonetwork/srv/eng/catalog.search#/metadata/82869
441	Australia	-15.7655	130.034	surface	5	Report	ICPMS	Caritat and Cooper, 2011	https://ecat.ga.gov.au/geonetwork/srv/eng/catalog.search#/metadata/82869
442	Australia	-22.0273	129.363	surface	5	Report	ICPMS	Caritat and Cooper, 2011	https://ecat.ga.gov.au/geonetwork/srv/eng/catalog.search#/metadata/82869
443	Australia	-16.3003	129.699	surface	5	Report	ICPMS	Caritat and Cooper, 2011	https://ecat.ga.gov.au/geonetwork/srv/eng/catalog.search#/metadata/82869
444	Australia	-23.3844	136.45	surface	5	Report	ICPMS	Caritat and Cooper, 2011	https://ecat.ga.gov.au/geonetwork/srv/eng/catalog.search#/metadata/82869
445	Australia	-12.2402	135.399	surface	5	Report	ICPMS	Caritat and Cooper, 2011	https://ecat.ga.gov.au/geonetwork/srv/eng/catalog.search#/metadata/82869
446	Australia	-14.3227	132.413	surface	5	Report	ICPMS	Caritat and Cooper, 2011	https://ecat.ga.gov.au/geonetwork/srv/eng/catalog.search#/metadata/82869
447	Australia	-14.9342	133.143	surface	5	Report	ICPMS	Caritat and Cooper, 2011	https://ecat.ga.gov.au/geonetwork/srv/eng/catalog.search#/metadata/82869
448	Australia	-19.2926	136.068	surface	5	Report	ICPMS	Caritat and Cooper, 2011	https://ecat.ga.gov.au/geonetwork/srv/eng/catalog.search#/metadata/82869
449	Australia	-18.1389	141.168	surface	100	Report	ICPMS	Caritat and Cooper, 2011	https://ecat.ga.gov.au/geonetwork/srv/eng/catalog.search#/metadata/82869
450	Australia	-16.9931	144.302	surface	90	Report	ICPMS	Caritat and Cooper, 2011	https://ecat.ga.gov.au/geonetwork/srv/eng/catalog.search#/metadata/82869
451	Australia	-25.589	152.7	surface	90	Report	ICPMS	Caritat and Cooper, 2011	https://ecat.ga.gov.au/geonetwork/srv/eng/catalog.search#/metadata/82869
452	Australia	-12.4952	141.892	surface	80	Report	ICPMS	Caritat and Cooper, 2011	https://ecat.ga.gov.au/geonetwork/srv/eng/catalog.search#/metadata/82869
453	Australia	-12.5553	143.159	surface	80	Report	ICPMS	Caritat and Cooper, 2011	https://ecat.ga.gov.au/geonetwork/srv/eng/catalog.search#/metadata/82869
454	Australia	-17.9934	145.93	surface	80	Report	ICPMS	Caritat and Cooper, 2011	https://ecat.ga.gov.au/geonetwork/srv/eng/catalog.search#/metadata/82869
455	Australia	-26.7518	153.075	surface	80	Report	ICPMS	Caritat and Cooper, 2011	https://ecat.ga.gov.au/geonetwork/srv/eng/catalog.search#/metadata/82869
456	Australia	-22.422	148.695	surface	70	Report	ICPMS	Caritat and Cooper, 2011	https://ecat.ga.gov.au/geonetwork/srv/eng/catalog.search#/metadata/82869
457	Australia	-28.577	150.821	surface	70	Report	ICPMS	Caritat and Cooper, 2011	https://ecat.ga.gov.au/geonetwork/srv/eng/catalog.search#/metadata/82869
458	Australia	-24.3311	147.445	surface	70	Report	ICPMS	Caritat and Cooper, 2011	https://ecat.ga.gov.au/geonetwork/srv/eng/catalog.search#/metadata/82869
459	Australia	-28.5556	147.406	surface	70	Report	ICPMS	Caritat and Cooper, 2011	https://ecat.ga.gov.au/geonetwork/srv/eng/catalog.search#/metadata/82869
460	Australia	-24.9378	152.203	surface	70	Report	ICPMS	Caritat and Cooper, 2011	https://ecat.ga.gov.au/geonetwork/srv/eng/catalog.search#/metadata/82869
461	Australia	-28.4358	146.656	surface	70	Report	ICPMS	Caritat and Cooper, 2011	https://ecat.ga.gov.au/geonetwork/srv/eng/catalog.search#/metadata/82869
462	Australia	-16.4437	141.582	surface	70	Report	ICPMS	Caritat and Cooper, 2011	https://ecat.ga.gov.au/geonetwork/srv/eng/catalog.search#/metadata/82869
463	Australia	-12.7927	143.294	surface	70	Report	ICPMS	Caritat and Cooper, 2011	https://ecat.ga.gov.au/geonetwork/srv/eng/catalog.search#/metadata/82869
464	Australia	-25.6866	151.78	surface	60	Report	ICPMS	Caritat and Cooper, 2011	https://ecat.ga.gov.au/geonetwork/srv/eng/catalog.search#/metadata/82869
465	Australia	-18.6233	146.091	surface	60	Report	ICPMS	Caritat and Cooper, 2011	https://ecat.ga.gov.au/geonetwork/srv/eng/catalog.search#/metadata/82869
466	Australia	-21.8609	146.672	surface	60	Report	ICPMS	Caritat and Cooper, 2011	https://ecat.ga.gov.au/geonetwork/srv/eng/catalog.search#/metadata/82869
467	Australia	-27.823	153.001	surface	60	Report	ICPMS	Caritat and Cooper, 2011	https://ecat.ga.gov.au/geonetwork/srv/eng/catalog.search#/metadata/82869
468	Australia	-16.8859	138.152	surface	60	Report	ICPMS	Caritat and Cooper, 2011	https://ecat.ga.gov.au/geonetwork/srv/eng/catalog.search#/metadata/82869
469	Australia	-22.9751	146.723	surface	60	Report	ICPMS	Caritat and Cooper, 2011	https://ecat.ga.gov.au/geonetwork/srv/eng/catalog.search#/metadata/82869
470	Australia	-24.5044	151.923	surface	60	Report	ICPMS	Caritat and Cooper, 2011	https://ecat.ga.gov.au/geonetwork/srv/eng/catalog.search#/metadata/82869
471	Australia	-15.8865	143.482	surface	60	Report	ICPMS	Caritat and Cooper, 2011	https://ecat.ga.gov.au/geonetwork/srv/eng/catalog.search#/metadata/82869
472	Australia	-27.2356	151.198	surface	50	Report	ICPMS	Caritat and Cooper, 2011	https://ecat.ga.gov.au/geonetwork/srv/eng/catalog.search#/metadata/82869
473	Australia	-26.963	150.866	surface	50	Report	ICPMS	Caritat and Cooper, 2011	https://ecat.ga.gov.au/geonetwork/srv/eng/catalog.search#/metadata/82869
474	Australia	-12.4973	141.892	surface	50	Report	ICPMS	Caritat and Cooper, 2011	https://ecat.ga.gov.au/geonetwork/srv/eng/catalog.search#/metadata/82869
475	Australia	-17.5025	142.358	surface	50	Report	ICPMS	Caritat and Cooper, 2011	https://ecat.ga.gov.au/geonetwork/srv/eng/catalog.search#/metadata/82869
476	Australia	-16.9882	138.311	surface	50	Report	ICPMS	Caritat and Cooper, 2011	https://ecat.ga.gov.au/geonetwork/srv/eng/catalog.search#/metadata/82869
477	Australia	-22.4111	139.96	surface	50	Report	ICPMS	Caritat and Cooper, 2011	https://ecat.ga.gov.au/geonetwork/srv/eng/catalog.search#/metadata/82869
478	Australia	-28.4337	146.655	surface	50	Report	ICPMS	Caritat and Cooper, 2011	https://ecat.ga.gov.au/geonetwork/srv/eng/catalog.search#/metadata/82869
479	Australia	-20.4024	147.35	surface	50	Report	ICPMS	Caritat and Cooper, 2011	https://ecat.ga.gov.au/geonetwork/srv/eng/catalog.search#/metadata/82869
480	Australia	-16.5329	142.057	surface	50	Report	ICPMS	Caritat and Cooper, 2011	https://ecat.ga.gov.au/geonetwork/srv/eng/catalog.search#/metadata/82869
481	Australia	-25.8908	147.818	surface	50	Report	ICPMS	Caritat and Cooper, 2011	https://ecat.ga.gov.au/geonetwork/srv/eng/catalog.search#/metadata/82869
482	Australia	-23.9644	149.868	surface	50	Report	ICPMS	Caritat and Cooper, 2011	https://ecat.ga.gov.au/geonetwork/srv/eng/catalog.search#/metadata/82869
483	Australia	-23.1396	146.684	surface	50	Report	ICPMS	Caritat and Cooper, 2011	https://ecat.ga.gov.au/geonetwork/srv/eng/catalog.search#/metadata/82869
484	Australia	-24.5153	149.767	surface	50	Report	ICPMS	Caritat and Cooper, 2011	https://ecat.ga.gov.au/geonetwork/srv/eng/catalog.search#/metadata/82869
485	Australia	-24.3116	138.83	surface	50	Report	ICPMS	Caritat and Cooper, 2011	https://ecat.ga.gov.au/geonetwork/srv/eng/catalog.search#/metadata/82869
486	Australia	-25.798	146.428	surface	50	Report	ICPMS	Caritat and Cooper, 2011	https://ecat.ga.gov.au/geonetwork/srv/eng/catalog.search#/metadata/82869
487	Australia	-22.8139	141.954	surface	50	Report	ICPMS	Caritat and Cooper, 2011	https://ecat.ga.gov.au/geonetwork/srv/eng/catalog.search#/metadata/82869
488	Australia	-19.0173	138.725	surface	50	Report	ICPMS	Caritat and Cooper, 2011	https://ecat.ga.gov.au/geonetwork/srv/eng/catalog.search#/metadata/82869
489	Australia	-26.6536	146.177	surface	50	Report	ICPMS	Caritat and Cooper, 2011	https://ecat.ga.gov.au/geonetwork/srv/eng/catalog.search#/metadata/82869
490	Australia	-25.8903	147.817	surface	40	Report	ICPMS	Caritat and Cooper, 2011	https://ecat.ga.gov.au/geonetwork/srv/eng/catalog.search#/metadata/82869
491	Australia	-25.6463	149.792	surface	40	Report	ICPMS	Caritat and Cooper, 2011	https://ecat.ga.gov.au/geonetwork/srv/eng/catalog.search#/metadata/82869
492	Australia	-25.2378	143.799	surface	40	Report	ICPMS	Caritat and Cooper, 2011	https://ecat.ga.gov.au/geonetwork/srv/eng/catalog.search#/metadata/82869
493	Australia	-21.531	147.048	surface	40	Report	ICPMS	Caritat and Cooper, 2011	https://ecat.ga.gov.au/geonetwork/srv/eng/catalog.search#/metadata/82869
494	Australia	-25.8965	138.852	surface	40	Report	ICPMS	Caritat and Cooper, 2011	https://ecat.ga.gov.au/geonetwork/srv/eng/catalog.search#/metadata/82869
495	Australia	-25.6829	149.805	surface	40	Report	ICPMS	Caritat and Cooper, 2011	https://ecat.ga.gov.au/geonetwork/srv/eng/catalog.search#/metadata/82869
496	Australia	-19.6009	145.89	surface	40	Report	ICPMS	Caritat and Cooper, 2011	https://ecat.ga.gov.au/geonetwork/srv/eng/catalog.search#/metadata/82869
497	Australia	-25.6739	151.247	surface	40	Report	ICPMS	Caritat and Cooper, 2011	https://ecat.ga.gov.au/geonetwork/srv/eng/catalog.search#/metadata/82869
498	Australia	-28.9256	148.762	surface	40	Report	ICPMS	Caritat and Cooper, 2011	https://ecat.ga.gov.au/geonetwork/srv/eng/catalog.search#/metadata/82869
499	Australia	-26.4752	147.927	surface	40	Report	ICPMS	Caritat and Cooper, 2011	https://ecat.ga.gov.au/geonetwork/srv/eng/catalog.search#/metadata/82869
500	Australia	-24.2014	151.246	surface	40	Report	ICPMS	Caritat and Cooper, 2011	https://ecat.ga.gov.au/geonetwork/srv/eng/catalog.search#/metadata/82869
501	Australia	-24.7517	143.901	surface	40	Report	ICPMS	Caritat and Cooper, 2011	https://ecat.ga.gov.au/geonetwork/srv/eng/catalog.search#/metadata/82869
502	Australia	-20.3082	141.159	surface	40	Report	ICPMS	Caritat and Cooper, 2011	https://ecat.ga.gov.au/geonetwork/srv/eng/catalog.search#/metadata/82869
503	Australia	-25.4467	151.667	surface	40	Report	ICPMS	Caritat and Cooper, 2011	https://ecat.ga.gov.au/geonetwork/srv/eng/catalog.search#/metadata/82869
504	Australia	-25.7546	142.358	surface	40	Report	ICPMS	Caritat and Cooper, 2011	https://ecat.ga.gov.au/geonetwork/srv/eng/catalog.search#/metadata/82869
505	Australia	-27.1317	152.507	surface	40	Report	ICPMS	Caritat and Cooper, 2011	https://ecat.ga.gov.au/geonetwork/srv/eng/catalog.search#/metadata/82869
506	Australia	-19.9295	147.844	surface	40	Report	ICPMS	Caritat and Cooper, 2011	https://ecat.ga.gov.au/geonetwork/srv/eng/catalog.search#/metadata/82869
507	Australia	-18.0457	138.857	surface	40	Report	ICPMS	Caritat and Cooper, 2011	https://ecat.ga.gov.au/geonetwork/srv/eng/catalog.search#/metadata/82869
508	Australia	-29.175	151.395	surface	40	Report	ICPMS	Caritat and Cooper, 2011	https://ecat.ga.gov.au/geonetwork/srv/eng/catalog.search#/metadata/82869
509	Australia	-23.4283	148.149	surface	40	Report	ICPMS	Caritat and Cooper, 2011	https://ecat.ga.gov.au/geonetwork/srv/eng/catalog.search#/metadata/82869
510	Australia	-27.2845	148.904	surface	40	Report	ICPMS	Caritat and Cooper, 2011	https://ecat.ga.gov.au/geonetwork/srv/eng/catalog.search#/metadata/82869
511	Australia	-18.084	143.92	surface	40	Report	ICPMS	Caritat and Cooper, 2011	https://ecat.ga.gov.au/geonetwork/srv/eng/catalog.search#/metadata/82869
512	Australia	-27.107	149.063	surface	40	Report	ICPMS	Caritat and Cooper, 2011	https://ecat.ga.gov.au/geonetwork/srv/eng/catalog.search#/metadata/82869
513	Australia	-22.7518	150.116	surface	40	Report	ICPMS	Caritat and Cooper, 2011	https://ecat.ga.gov.au/geonetwork/srv/eng/catalog.search#/metadata/82869
514	Australia	-18.6979	139.767	surface	40	Report	ICPMS	Caritat and Cooper, 2011	https://ecat.ga.gov.au/geonetwork/srv/eng/catalog.search#/metadata/82869
515	Australia	-24.168	141.091	surface	40	Report	ICPMS	Caritat and Cooper, 2011	https://ecat.ga.gov.au/geonetwork/srv/eng/catalog.search#/metadata/82869
516	Australia	-25.6776	149.219	surface	40	Report	ICPMS	Caritat and Cooper, 2011	https://ecat.ga.gov.au/geonetwork/srv/eng/catalog.search#/metadata/82869
517	Australia	-16.5277	143.472	surface	40	Report	ICPMS	Caritat and Cooper, 2011	https://ecat.ga.gov.au/geonetwork/srv/eng/catalog.search#/metadata/82869
518	Australia	-16.2627	145.335	surface	40	Report	ICPMS	Caritat and Cooper, 2011	https://ecat.ga.gov.au/geonetwork/srv/eng/catalog.search#/metadata/82869
519	Australia	-12.6551	142.272	surface	30	Report	ICPMS	Caritat and Cooper, 2011	https://ecat.ga.gov.au/geonetwork/srv/eng/catalog.search#/metadata/82869
520	Australia	-13.1195	141.985	surface	30	Report	ICPMS	Caritat and Cooper, 2011	https://ecat.ga.gov.au/geonetwork/srv/eng/catalog.search#/metadata/82869
521	Australia	-27.8225	153.002	surface	30	Report	ICPMS	Caritat and Cooper, 2011	https://ecat.ga.gov.au/geonetwork/srv/eng/catalog.search#/metadata/82869
522	Australia	-26.3152	143.169	surface	30	Report	ICPMS	Caritat and Cooper, 2011	https://ecat.ga.gov.au/geonetwork/srv/eng/catalog.search#/metadata/82869
523	Australia	-25.6875	150.972	surface	30	Report	ICPMS	Caritat and Cooper, 2011	https://ecat.ga.gov.au/geonetwork/srv/eng/catalog.search#/metadata/82869
524	Australia	-20.8043	143.542	surface	30	Report	ICPMS	Caritat and Cooper, 2011	https://ecat.ga.gov.au/geonetwork/srv/eng/catalog.search#/metadata/82869
525	Australia	-28.0505	150.147	surface	30	Report	ICPMS	Caritat and Cooper, 2011	https://ecat.ga.gov.au/geonetwork/srv/eng/catalog.search#/metadata/82869
526	Australia	-25.0562	140.179	surface	30	Report	ICPMS	Caritat and Cooper, 2011	https://ecat.ga.gov.au/geonetwork/srv/eng/catalog.search#/metadata/82869
527	Australia	-16.4852	141.792	surface	30	Report	ICPMS	Caritat and Cooper, 2011	https://ecat.ga.gov.au/geonetwork/srv/eng/catalog.search#/metadata/82869
528	Australia	-22.4011	145.129	surface	30	Report	ICPMS	Caritat and Cooper, 2011	https://ecat.ga.gov.au/geonetwork/srv/eng/catalog.search#/metadata/82869
529	Australia	-28.0591	145.683	surface	30	Report	ICPMS	Caritat and Cooper, 2011	https://ecat.ga.gov.au/geonetwork/srv/eng/catalog.search#/metadata/82869
530	Australia	-11.6025	142.137	surface	30	Report	ICPMS	Caritat and Cooper, 2011	https://ecat.ga.gov.au/geonetwork/srv/eng/catalog.search#/metadata/82869
531	Australia	-22.6117	140.563	surface	30	Report	ICPMS	Caritat and Cooper, 2011	https://ecat.ga.gov.au/geonetwork/srv/eng/catalog.search#/metadata/82869
532	Australia	-25.6772	149.219	surface	30	Report	ICPMS	Caritat and Cooper, 2011	https://ecat.ga.gov.au/geonetwork/srv/eng/catalog.search#/metadata/82869
533	Australia	-12.3888	142.177	surface	30	Report	ICPMS	Caritat and Cooper, 2011	https://ecat.ga.gov.au/geonetwork/srv/eng/catalog.search#/metadata/82869
534	Australia	-14.323	144.44	surface	30	Report	ICPMS	Caritat and Cooper, 2011	https://ecat.ga.gov.au/geonetwork/srv/eng/catalog.search#/metadata/82869
535	Australia	-13.4411	142.314	surface	30	Report	ICPMS	Caritat and Cooper, 2011	https://ecat.ga.gov.au/geonetwork/srv/eng/catalog.search#/metadata/82869
536	Australia	-16.625	144.576	surface	30	Report	ICPMS	Caritat and Cooper, 2011	https://ecat.ga.gov.au/geonetwork/srv/eng/catalog.search#/metadata/82869
537	Australia	-17.6364	139.182	surface	30	Report	ICPMS	Caritat and Cooper, 2011	https://ecat.ga.gov.au/geonetwork/srv/eng/catalog.search#/metadata/82869
538	Australia	-21.9282	146.926	surface	30	Report	ICPMS	Caritat and Cooper, 2011	https://ecat.ga.gov.au/geonetwork/srv/eng/catalog.search#/metadata/82869
539	Australia	-23.0539	141.65	surface	30	Report	ICPMS	Caritat and Cooper, 2011	https://ecat.ga.gov.au/geonetwork/srv/eng/catalog.search#/metadata/82869
540	Australia	-22.6511	150.461	surface	30	Report	ICPMS	Caritat and Cooper, 2011	https://ecat.ga.gov.au/geonetwork/srv/eng/catalog.search#/metadata/82869
541	Australia	-19.5582	147.103	surface	30	Report	ICPMS	Caritat and Cooper, 2011	https://ecat.ga.gov.au/geonetwork/srv/eng/catalog.search#/metadata/82869
542	Australia	-18.8053	143.277	surface	30	Report	ICPMS	Caritat and Cooper, 2011	https://ecat.ga.gov.au/geonetwork/srv/eng/catalog.search#/metadata/82869
543	Australia	-17.2355	138.678	surface	30	Report	ICPMS	Caritat and Cooper, 2011	https://ecat.ga.gov.au/geonetwork/srv/eng/catalog.search#/metadata/82869
544	Australia	-26.3919	146.248	surface	30	Report	ICPMS	Caritat and Cooper, 2011	https://ecat.ga.gov.au/geonetwork/srv/eng/catalog.search#/metadata/82869
545	Australia	-23.1061	149.868	surface	30	Report	ICPMS	Caritat and Cooper, 2011	https://ecat.ga.gov.au/geonetwork/srv/eng/catalog.search#/metadata/82869
546	Australia	-25.6861	151.78	surface	30	Report	ICPMS	Caritat and Cooper, 2011	https://ecat.ga.gov.au/geonetwork/srv/eng/catalog.search#/metadata/82869
547	Australia	-17.2957	141.179	surface	30	Report	ICPMS	Caritat and Cooper, 2011	https://ecat.ga.gov.au/geonetwork/srv/eng/catalog.search#/metadata/82869
548	Australia	-14.2401	141.659	surface	30	Report	ICPMS	Caritat and Cooper, 2011	https://ecat.ga.gov.au/geonetwork/srv/eng/catalog.search#/metadata/82869
549	Australia	-27.8943	149.566	surface	30	Report	ICPMS	Caritat and Cooper, 2011	https://ecat.ga.gov.au/geonetwork/srv/eng/catalog.search#/metadata/82869
550	Australia	-20.1106	148.151	surface	30	Report	ICPMS	Caritat and Cooper, 2011	https://ecat.ga.gov.au/geonetwork/srv/eng/catalog.search#/metadata/82869
551	Australia	-26.4165	145.998	surface	30	Report	ICPMS	Caritat and Cooper, 2011	https://ecat.ga.gov.au/geonetwork/srv/eng/catalog.search#/metadata/82869
552	Australia	-15.1362	141.809	surface	30	Report	ICPMS	Caritat and Cooper, 2011	https://ecat.ga.gov.au/geonetwork/srv/eng/catalog.search#/metadata/82869
553	Australia	-21.9511	144.285	surface	30	Report	ICPMS	Caritat and Cooper, 2011	https://ecat.ga.gov.au/geonetwork/srv/eng/catalog.search#/metadata/82869
554	Australia	-27.394	145.218	surface	30	Report	ICPMS	Caritat and Cooper, 2011	https://ecat.ga.gov.au/geonetwork/srv/eng/catalog.search#/metadata/82869
555	Australia	-15.9789	142.504	surface	30	Report	ICPMS	Caritat and Cooper, 2011	https://ecat.ga.gov.au/geonetwork/srv/eng/catalog.search#/metadata/82869
556	Australia	-28.6882	144.787	surface	30	Report	ICPMS	Caritat and Cooper, 2011	https://ecat.ga.gov.au/geonetwork/srv/eng/catalog.search#/metadata/82869
557	Australia	-13.4413	142.313	surface	30	Report	ICPMS	Caritat and Cooper, 2011	https://ecat.ga.gov.au/geonetwork/srv/eng/catalog.search#/metadata/82869
558	Australia	-22.228	142.407	surface	30	Report	ICPMS	Caritat and Cooper, 2011	https://ecat.ga.gov.au/geonetwork/srv/eng/catalog.search#/metadata/82869
559	Australia	-22.8575	149.33	surface	30	Report	ICPMS	Caritat and Cooper, 2011	https://ecat.ga.gov.au/geonetwork/srv/eng/catalog.search#/metadata/82869
560	Australia	-22.3032	144.698	surface	30	Report	ICPMS	Caritat and Cooper, 2011	https://ecat.ga.gov.au/geonetwork/srv/eng/catalog.search#/metadata/82869
561	Australia	-23.3084	150.446	surface	30	Report	ICPMS	Caritat and Cooper, 2011	https://ecat.ga.gov.au/geonetwork/srv/eng/catalog.search#/metadata/82869
562	Australia	-18.6722	141.712	surface	30	Report	ICPMS	Caritat and Cooper, 2011	https://ecat.ga.gov.au/geonetwork/srv/eng/catalog.search#/metadata/82869
563	Australia	-23.1073	149.869	surface	30	Report	ICPMS	Caritat and Cooper, 2011	https://ecat.ga.gov.au/geonetwork/srv/eng/catalog.search#/metadata/82869
564	Australia	-26.3867	146.075	surface	30	Report	ICPMS	Caritat and Cooper, 2011	https://ecat.ga.gov.au/geonetwork/srv/eng/catalog.search#/metadata/82869
565	Australia	-21.8745	145.232	surface	30	Report	ICPMS	Caritat and Cooper, 2011	https://ecat.ga.gov.au/geonetwork/srv/eng/catalog.search#/metadata/82869
566	Australia	-28.3459	146.842	surface	20	Report	ICPMS	Caritat and Cooper, 2011	https://ecat.ga.gov.au/geonetwork/srv/eng/catalog.search#/metadata/82869
567	Australia	-27.641	142.781	surface	20	Report	ICPMS	Caritat and Cooper, 2011	https://ecat.ga.gov.au/geonetwork/srv/eng/catalog.search#/metadata/82869
568	Australia	-22.874	138.761	surface	20	Report	ICPMS	Caritat and Cooper, 2011	https://ecat.ga.gov.au/geonetwork/srv/eng/catalog.search#/metadata/82869
569	Australia	-22.3121	149.474	surface	20	Report	ICPMS	Caritat and Cooper, 2011	https://ecat.ga.gov.au/geonetwork/srv/eng/catalog.search#/metadata/82869
570	Australia	-21.444	145.821	surface	20	Report	ICPMS	Caritat and Cooper, 2011	https://ecat.ga.gov.au/geonetwork/srv/eng/catalog.search#/metadata/82869
571	Australia	-24.504	139.596	surface	20	Report	ICPMS	Caritat and Cooper, 2011	https://ecat.ga.gov.au/geonetwork/srv/eng/catalog.search#/metadata/82869
572	Australia	-20.5724	148.605	surface	20	Report	ICPMS	Caritat and Cooper, 2011	https://ecat.ga.gov.au/geonetwork/srv/eng/catalog.search#/metadata/82869
573	Australia	-17.8568	141.134	surface	20	Report	ICPMS	Caritat and Cooper, 2011	https://ecat.ga.gov.au/geonetwork/srv/eng/catalog.search#/metadata/82869
574	Australia	-26.9226	142.086	surface	20	Report	ICPMS	Caritat and Cooper, 2011	https://ecat.ga.gov.au/geonetwork/srv/eng/catalog.search#/metadata/82869
575	Australia	-19.8141	146.028	surface	20	Report	ICPMS	Caritat and Cooper, 2011	https://ecat.ga.gov.au/geonetwork/srv/eng/catalog.search#/metadata/82869
576	Australia	-21.0016	146.424	surface	20	Report	ICPMS	Caritat and Cooper, 2011	https://ecat.ga.gov.au/geonetwork/srv/eng/catalog.search#/metadata/82869
577	Australia	-13.6279	141.701	surface	20	Report	ICPMS	Caritat and Cooper, 2011	https://ecat.ga.gov.au/geonetwork/srv/eng/catalog.search#/metadata/82869
578	Australia	-27.4679	147.3	surface	20	Report	ICPMS	Caritat and Cooper, 2011	https://ecat.ga.gov.au/geonetwork/srv/eng/catalog.search#/metadata/82869
579	Australia	-24.1356	151.692	surface	20	Report	ICPMS	Caritat and Cooper, 2011	https://ecat.ga.gov.au/geonetwork/srv/eng/catalog.search#/metadata/82869
580	Australia	-27.9889	143.837	surface	20	Report	ICPMS	Caritat and Cooper, 2011	https://ecat.ga.gov.au/geonetwork/srv/eng/catalog.search#/metadata/82869
581	Australia	-21.5304	147.047	surface	20	Report	ICPMS	Caritat and Cooper, 2011	https://ecat.ga.gov.au/geonetwork/srv/eng/catalog.search#/metadata/82869
582	Australia	-24.3121	145.203	surface	20	Report	ICPMS	Caritat and Cooper, 2011	https://ecat.ga.gov.au/geonetwork/srv/eng/catalog.search#/metadata/82869
583	Australia	-28.5677	144.259	surface	20	Report	ICPMS	Caritat and Cooper, 2011	https://ecat.ga.gov.au/geonetwork/srv/eng/catalog.search#/metadata/82869
584	Australia	-23.6526	151.054	surface	20	Report	ICPMS	Caritat and Cooper, 2011	https://ecat.ga.gov.au/geonetwork/srv/eng/catalog.search#/metadata/82869
585	Australia	-16.4337	143.804	surface	20	Report	ICPMS	Caritat and Cooper, 2011	https://ecat.ga.gov.au/geonetwork/srv/eng/catalog.search#/metadata/82869
586	Australia	-25.6009	142.79	surface	20	Report	ICPMS	Caritat and Cooper, 2011	https://ecat.ga.gov.au/geonetwork/srv/eng/catalog.search#/metadata/82869
587	Australia	-15.1562	144.343	surface	20	Report	ICPMS	Caritat and Cooper, 2011	https://ecat.ga.gov.au/geonetwork/srv/eng/catalog.search#/metadata/82869
588	Australia	-23.0337	141.738	surface	20	Report	ICPMS	Caritat and Cooper, 2011	https://ecat.ga.gov.au/geonetwork/srv/eng/catalog.search#/metadata/82869
589	Australia	-17.5933	143.186	surface	20	Report	ICPMS	Caritat and Cooper, 2011	https://ecat.ga.gov.au/geonetwork/srv/eng/catalog.search#/metadata/82869
590	Australia	-21.949	138.458	surface	20	Report	ICPMS	Caritat and Cooper, 2011	https://ecat.ga.gov.au/geonetwork/srv/eng/catalog.search#/metadata/82869
591	Australia	-17.463	141.189	surface	20	Report	ICPMS	Caritat and Cooper, 2011	https://ecat.ga.gov.au/geonetwork/srv/eng/catalog.search#/metadata/82869
592	Australia	-25.0221	150.115	surface	20	Report	ICPMS	Caritat and Cooper, 2011	https://ecat.ga.gov.au/geonetwork/srv/eng/catalog.search#/metadata/82869
593	Australia	-16.8575	145.715	surface	20	Report	ICPMS	Caritat and Cooper, 2011	https://ecat.ga.gov.au/geonetwork/srv/eng/catalog.search#/metadata/82869
594	Australia	-24.072	144.969	surface	20	Report	ICPMS	Caritat and Cooper, 2011	https://ecat.ga.gov.au/geonetwork/srv/eng/catalog.search#/metadata/82869
595	Australia	-15.3791	142.026	surface	20	Report	ICPMS	Caritat and Cooper, 2011	https://ecat.ga.gov.au/geonetwork/srv/eng/catalog.search#/metadata/82869
596	Australia	-28.3916	150.273	surface	20	Report	ICPMS	Caritat and Cooper, 2011	https://ecat.ga.gov.au/geonetwork/srv/eng/catalog.search#/metadata/82869
597	Australia	-28.3212	141.409	surface	20	Report	ICPMS	Caritat and Cooper, 2011	https://ecat.ga.gov.au/geonetwork/srv/eng/catalog.search#/metadata/82869
598	Australia	-21.3653	138.274	surface	20	Report	ICPMS	Caritat and Cooper, 2011	https://ecat.ga.gov.au/geonetwork/srv/eng/catalog.search#/metadata/82869
599	Australia	-19.9974	146.434	surface	20	Report	ICPMS	Caritat and Cooper, 2011	https://ecat.ga.gov.au/geonetwork/srv/eng/catalog.search#/metadata/82869
600	Australia	-19.4555	141.82	surface	20	Report	ICPMS	Caritat and Cooper, 2011	https://ecat.ga.gov.au/geonetwork/srv/eng/catalog.search#/metadata/82869
601	Australia	-22.6114	140.562	surface	20	Report	ICPMS	Caritat and Cooper, 2011	https://ecat.ga.gov.au/geonetwork/srv/eng/catalog.search#/metadata/82869
602	Australia	-24.6939	143.124	surface	20	Report	ICPMS	Caritat and Cooper, 2011	https://ecat.ga.gov.au/geonetwork/srv/eng/catalog.search#/metadata/82869
603	Australia	-25.6939	140.753	surface	20	Report	ICPMS	Caritat and Cooper, 2011	https://ecat.ga.gov.au/geonetwork/srv/eng/catalog.search#/metadata/82869
604	Australia	-28.8921	149.049	surface	20	Report	ICPMS	Caritat and Cooper, 2011	https://ecat.ga.gov.au/geonetwork/srv/eng/catalog.search#/metadata/82869
605	Australia	-22.9934	144.551	surface	20	Report	ICPMS	Caritat and Cooper, 2011	https://ecat.ga.gov.au/geonetwork/srv/eng/catalog.search#/metadata/82869
606	Australia	-16.5266	143.472	surface	20	Report	ICPMS	Caritat and Cooper, 2011	https://ecat.ga.gov.au/geonetwork/srv/eng/catalog.search#/metadata/82869
607	Australia	-23.8114	148.516	surface	20	Report	ICPMS	Caritat and Cooper, 2011	https://ecat.ga.gov.au/geonetwork/srv/eng/catalog.search#/metadata/82869
608	Australia	-21.1391	148.913	surface	20	Report	ICPMS	Caritat and Cooper, 2011	https://ecat.ga.gov.au/geonetwork/srv/eng/catalog.search#/metadata/82869
609	Australia	-22.6254	149.652	surface	20	Report	ICPMS	Caritat and Cooper, 2011	https://ecat.ga.gov.au/geonetwork/srv/eng/catalog.search#/metadata/82869
610	Australia	-20.7066	143.134	surface	20	Report	ICPMS	Caritat and Cooper, 2011	https://ecat.ga.gov.au/geonetwork/srv/eng/catalog.search#/metadata/82869
611	Australia	-25.7889	146.599	surface	20	Report	ICPMS	Caritat and Cooper, 2011	https://ecat.ga.gov.au/geonetwork/srv/eng/catalog.search#/metadata/82869
612	Australia	-26.8658	150.159	surface	20	Report	ICPMS	Caritat and Cooper, 2011	https://ecat.ga.gov.au/geonetwork/srv/eng/catalog.search#/metadata/82869
613	Australia	-17.6942	141.153	surface	20	Report	ICPMS	Caritat and Cooper, 2011	https://ecat.ga.gov.au/geonetwork/srv/eng/catalog.search#/metadata/82869
614	Australia	-28.7372	147.114	surface	20	Report	ICPMS	Caritat and Cooper, 2011	https://ecat.ga.gov.au/geonetwork/srv/eng/catalog.search#/metadata/82869
615	Australia	-19.557	141.014	surface	20	Report	ICPMS	Caritat and Cooper, 2011	https://ecat.ga.gov.au/geonetwork/srv/eng/catalog.search#/metadata/82869
616	Australia	-16.9476	142.077	surface	20	Report	ICPMS	Caritat and Cooper, 2011	https://ecat.ga.gov.au/geonetwork/srv/eng/catalog.search#/metadata/82869
617	Australia	-20.1489	138.039	surface	20	Report	ICPMS	Caritat and Cooper, 2011	https://ecat.ga.gov.au/geonetwork/srv/eng/catalog.search#/metadata/82869
618	Australia	-16.8195	141.322	surface	20	Report	ICPMS	Caritat and Cooper, 2011	https://ecat.ga.gov.au/geonetwork/srv/eng/catalog.search#/metadata/82869
619	Australia	-25.3697	151.084	surface	20	Report	ICPMS	Caritat and Cooper, 2011	https://ecat.ga.gov.au/geonetwork/srv/eng/catalog.search#/metadata/82869
620	Australia	-22.2841	148.942	surface	20	Report	ICPMS	Caritat and Cooper, 2011	https://ecat.ga.gov.au/geonetwork/srv/eng/catalog.search#/metadata/82869
621	Australia	-12.1047	142.278	surface	20	Report	ICPMS	Caritat and Cooper, 2011	https://ecat.ga.gov.au/geonetwork/srv/eng/catalog.search#/metadata/82869
622	Australia	-20.2278	148.495	surface	20	Report	ICPMS	Caritat and Cooper, 2011	https://ecat.ga.gov.au/geonetwork/srv/eng/catalog.search#/metadata/82869
623	Australia	-20.8025	142.263	surface	20	Report	ICPMS	Caritat and Cooper, 2011	https://ecat.ga.gov.au/geonetwork/srv/eng/catalog.search#/metadata/82869
624	Australia	-24.399	148.585	surface	20	Report	ICPMS	Caritat and Cooper, 2011	https://ecat.ga.gov.au/geonetwork/srv/eng/catalog.search#/metadata/82869
625	Australia	-19.0149	138.725	surface	20	Report	ICPMS	Caritat and Cooper, 2011	https://ecat.ga.gov.au/geonetwork/srv/eng/catalog.search#/metadata/82869
626	Australia	-24.9772	138.736	surface	20	Report	ICPMS	Caritat and Cooper, 2011	https://ecat.ga.gov.au/geonetwork/srv/eng/catalog.search#/metadata/82869
627	Australia	-21.8203	145.262	surface	20	Report	ICPMS	Caritat and Cooper, 2011	https://ecat.ga.gov.au/geonetwork/srv/eng/catalog.search#/metadata/82869
628	Australia	-15.7067	142.619	surface	20	Report	ICPMS	Caritat and Cooper, 2011	https://ecat.ga.gov.au/geonetwork/srv/eng/catalog.search#/metadata/82869
629	Australia	-15.3678	141.959	surface	20	Report	ICPMS	Caritat and Cooper, 2011	https://ecat.ga.gov.au/geonetwork/srv/eng/catalog.search#/metadata/82869
630	Australia	-22.2216	146.556	surface	20	Report	ICPMS	Caritat and Cooper, 2011	https://ecat.ga.gov.au/geonetwork/srv/eng/catalog.search#/metadata/82869
631	Australia	-19.0217	138.764	surface	20	Report	ICPMS	Caritat and Cooper, 2011	https://ecat.ga.gov.au/geonetwork/srv/eng/catalog.search#/metadata/82869
632	Australia	-27.7552	142.264	surface	20	Report	ICPMS	Caritat and Cooper, 2011	https://ecat.ga.gov.au/geonetwork/srv/eng/catalog.search#/metadata/82869
633	Australia	-13.3632	141.823	surface	20	Report	ICPMS	Caritat and Cooper, 2011	https://ecat.ga.gov.au/geonetwork/srv/eng/catalog.search#/metadata/82869
634	Australia	-19.2167	145.426	surface	20	Report	ICPMS	Caritat and Cooper, 2011	https://ecat.ga.gov.au/geonetwork/srv/eng/catalog.search#/metadata/82869
635	Australia	-19.9208	147.228	surface	20	Report	ICPMS	Caritat and Cooper, 2011	https://ecat.ga.gov.au/geonetwork/srv/eng/catalog.search#/metadata/82869
636	Australia	-23.7063	141.097	surface	20	Report	ICPMS	Caritat and Cooper, 2011	https://ecat.ga.gov.au/geonetwork/srv/eng/catalog.search#/metadata/82869
637	Australia	-20.8141	146.77	surface	20	Report	ICPMS	Caritat and Cooper, 2011	https://ecat.ga.gov.au/geonetwork/srv/eng/catalog.search#/metadata/82869
638	Australia	-27.7078	152.682	surface	20	Report	ICPMS	Caritat and Cooper, 2011	https://ecat.ga.gov.au/geonetwork/srv/eng/catalog.search#/metadata/82869
639	Australia	-23.5565	148.141	surface	20	Report	ICPMS	Caritat and Cooper, 2011	https://ecat.ga.gov.au/geonetwork/srv/eng/catalog.search#/metadata/82869
640	Australia	-20.5813	142.922	surface	20	Report	ICPMS	Caritat and Cooper, 2011	https://ecat.ga.gov.au/geonetwork/srv/eng/catalog.search#/metadata/82869
641	Australia	-23.0399	140.338	surface	20	Report	ICPMS	Caritat and Cooper, 2011	https://ecat.ga.gov.au/geonetwork/srv/eng/catalog.search#/metadata/82869
642	Australia	-25.4908	149.763	surface	20	Report	ICPMS	Caritat and Cooper, 2011	https://ecat.ga.gov.au/geonetwork/srv/eng/catalog.search#/metadata/82869
643	Australia	-23.5568	148.144	surface	20	Report	ICPMS	Caritat and Cooper, 2011	https://ecat.ga.gov.au/geonetwork/srv/eng/catalog.search#/metadata/82869
644	Australia	-28.3175	143.134	surface	20	Report	ICPMS	Caritat and Cooper, 2011	https://ecat.ga.gov.au/geonetwork/srv/eng/catalog.search#/metadata/82869
645	Australia	-27.0699	149.714	surface	20	Report	ICPMS	Caritat and Cooper, 2011	https://ecat.ga.gov.au/geonetwork/srv/eng/catalog.search#/metadata/82869
646	Australia	-26.3405	144.309	surface	20	Report	ICPMS	Caritat and Cooper, 2011	https://ecat.ga.gov.au/geonetwork/srv/eng/catalog.search#/metadata/82869
647	Australia	-25.9192	144.567	surface	20	Report	ICPMS	Caritat and Cooper, 2011	https://ecat.ga.gov.au/geonetwork/srv/eng/catalog.search#/metadata/82869
648	Australia	-22.4006	145.13	surface	20	Report	ICPMS	Caritat and Cooper, 2011	https://ecat.ga.gov.au/geonetwork/srv/eng/catalog.search#/metadata/82869
649	Australia	-14.9114	144.214	surface	20	Report	ICPMS	Caritat and Cooper, 2011	https://ecat.ga.gov.au/geonetwork/srv/eng/catalog.search#/metadata/82869
650	Australia	-14.1544	141.671	surface	20	Report	ICPMS	Caritat and Cooper, 2011	https://ecat.ga.gov.au/geonetwork/srv/eng/catalog.search#/metadata/82869
651	Australia	-18.0185	140.564	surface	20	Report	ICPMS	Caritat and Cooper, 2011	https://ecat.ga.gov.au/geonetwork/srv/eng/catalog.search#/metadata/82869
652	Australia	-24.361	139.471	surface	20	Report	ICPMS	Caritat and Cooper, 2011	https://ecat.ga.gov.au/geonetwork/srv/eng/catalog.search#/metadata/82869
653	Australia	-18.2012	142.874	surface	20	Report	ICPMS	Caritat and Cooper, 2011	https://ecat.ga.gov.au/geonetwork/srv/eng/catalog.search#/metadata/82869
654	Australia	-14.6183	143.895	surface	20	Report	ICPMS	Caritat and Cooper, 2011	https://ecat.ga.gov.au/geonetwork/srv/eng/catalog.search#/metadata/82869
655	Australia	-22.0887	140.112	surface	20	Report	ICPMS	Caritat and Cooper, 2011	https://ecat.ga.gov.au/geonetwork/srv/eng/catalog.search#/metadata/82869
656	Australia	-17.8373	139.745	surface	20	Report	ICPMS	Caritat and Cooper, 2011	https://ecat.ga.gov.au/geonetwork/srv/eng/catalog.search#/metadata/82869
657	Australia	-16.5329	142.057	surface	20	Report	ICPMS	Caritat and Cooper, 2011	https://ecat.ga.gov.au/geonetwork/srv/eng/catalog.search#/metadata/82869
658	Australia	-24.9283	138.636	surface	20	Report	ICPMS	Caritat and Cooper, 2011	https://ecat.ga.gov.au/geonetwork/srv/eng/catalog.search#/metadata/82869
659	Australia	-22.4195	144.516	surface	20	Report	ICPMS	Caritat and Cooper, 2011	https://ecat.ga.gov.au/geonetwork/srv/eng/catalog.search#/metadata/82869
660	Australia	-27.5569	152.796	surface	20	Report	ICPMS	Caritat and Cooper, 2011	https://ecat.ga.gov.au/geonetwork/srv/eng/catalog.search#/metadata/82869
661	Australia	-23.5343	149.707	surface	10	Report	ICPMS	Caritat and Cooper, 2011	https://ecat.ga.gov.au/geonetwork/srv/eng/catalog.search#/metadata/82869
662	Australia	-19.2409	139.96	surface	10	Report	ICPMS	Caritat and Cooper, 2011	https://ecat.ga.gov.au/geonetwork/srv/eng/catalog.search#/metadata/82869
663	Australia	-27.6357	148.74	surface	10	Report	ICPMS	Caritat and Cooper, 2011	https://ecat.ga.gov.au/geonetwork/srv/eng/catalog.search#/metadata/82869
664	Australia	-23.6609	139.875	surface	10	Report	ICPMS	Caritat and Cooper, 2011	https://ecat.ga.gov.au/geonetwork/srv/eng/catalog.search#/metadata/82869
665	Australia	-17.7658	139.56	surface	10	Report	ICPMS	Caritat and Cooper, 2011	https://ecat.ga.gov.au/geonetwork/srv/eng/catalog.search#/metadata/82869
666	Australia	-24.4484	142.055	surface	10	Report	ICPMS	Caritat and Cooper, 2011	https://ecat.ga.gov.au/geonetwork/srv/eng/catalog.search#/metadata/82869
667	Australia	-28.6086	142.578	surface	10	Report	ICPMS	Caritat and Cooper, 2011	https://ecat.ga.gov.au/geonetwork/srv/eng/catalog.search#/metadata/82869
668	Australia	-25.1788	143.261	surface	10	Report	ICPMS	Caritat and Cooper, 2011	https://ecat.ga.gov.au/geonetwork/srv/eng/catalog.search#/metadata/82869
669	Australia	-17.947	140.181	surface	10	Report	ICPMS	Caritat and Cooper, 2011	https://ecat.ga.gov.au/geonetwork/srv/eng/catalog.search#/metadata/82869
670	Australia	-28.9758	144.411	surface	10	Report	ICPMS	Caritat and Cooper, 2011	https://ecat.ga.gov.au/geonetwork/srv/eng/catalog.search#/metadata/82869
671	Australia	-18.561	140.719	surface	10	Report	ICPMS	Caritat and Cooper, 2011	https://ecat.ga.gov.au/geonetwork/srv/eng/catalog.search#/metadata/82869
672	Australia	-23.636	143.877	surface	10	Report	ICPMS	Caritat and Cooper, 2011	https://ecat.ga.gov.au/geonetwork/srv/eng/catalog.search#/metadata/82869
673	Australia	-23.4285	148.149	surface	10	Report	ICPMS	Caritat and Cooper, 2011	https://ecat.ga.gov.au/geonetwork/srv/eng/catalog.search#/metadata/82869
674	Australia	-25.8257	139.476	surface	10	Report	ICPMS	Caritat and Cooper, 2011	https://ecat.ga.gov.au/geonetwork/srv/eng/catalog.search#/metadata/82869
675	Australia	-20.7066	143.134	surface	10	Report	ICPMS	Caritat and Cooper, 2011	https://ecat.ga.gov.au/geonetwork/srv/eng/catalog.search#/metadata/82869
676	Australia	-28.9392	146.732	surface	10	Report	ICPMS	Caritat and Cooper, 2011	https://ecat.ga.gov.au/geonetwork/srv/eng/catalog.search#/metadata/82869
677	Australia	-22.2816	142.515	surface	10	Report	ICPMS	Caritat and Cooper, 2011	https://ecat.ga.gov.au/geonetwork/srv/eng/catalog.search#/metadata/82869
678	Australia	-22.891	139.942	surface	10	Report	ICPMS	Caritat and Cooper, 2011	https://ecat.ga.gov.au/geonetwork/srv/eng/catalog.search#/metadata/82869
679	Australia	-27.0693	149.714	surface	10	Report	ICPMS	Caritat and Cooper, 2011	https://ecat.ga.gov.au/geonetwork/srv/eng/catalog.search#/metadata/82869
680	Australia	-18.6142	141.306	surface	10	Report	ICPMS	Caritat and Cooper, 2011	https://ecat.ga.gov.au/geonetwork/srv/eng/catalog.search#/metadata/82869
681	Australia	-21.6789	147.243	surface	10	Report	ICPMS	Caritat and Cooper, 2011	https://ecat.ga.gov.au/geonetwork/srv/eng/catalog.search#/metadata/82869
682	Australia	-20.0589	141.636	surface	10	Report	ICPMS	Caritat and Cooper, 2011	https://ecat.ga.gov.au/geonetwork/srv/eng/catalog.search#/metadata/82869
683	Australia	-17.9361	139.141	surface	10	Report	ICPMS	Caritat and Cooper, 2011	https://ecat.ga.gov.au/geonetwork/srv/eng/catalog.search#/metadata/82869
684	Australia	-18.5614	140.719	surface	10	Report	ICPMS	Caritat and Cooper, 2011	https://ecat.ga.gov.au/geonetwork/srv/eng/catalog.search#/metadata/82869
685	Australia	-15.5033	142.538	surface	10	Report	ICPMS	Caritat and Cooper, 2011	https://ecat.ga.gov.au/geonetwork/srv/eng/catalog.search#/metadata/82869
686	Australia	-18.225	139.9	surface	10	Report	ICPMS	Caritat and Cooper, 2011	https://ecat.ga.gov.au/geonetwork/srv/eng/catalog.search#/metadata/82869
687	Australia	-17.1912	141.729	surface	10	Report	ICPMS	Caritat and Cooper, 2011	https://ecat.ga.gov.au/geonetwork/srv/eng/catalog.search#/metadata/82869
688	Australia	-20.0003	141.797	surface	10	Report	ICPMS	Caritat and Cooper, 2011	https://ecat.ga.gov.au/geonetwork/srv/eng/catalog.search#/metadata/82869
689	Australia	-19.1052	145.691	surface	10	Report	ICPMS	Caritat and Cooper, 2011	https://ecat.ga.gov.au/geonetwork/srv/eng/catalog.search#/metadata/82869
690	Australia	-20.3085	141.159	surface	10	Report	ICPMS	Caritat and Cooper, 2011	https://ecat.ga.gov.au/geonetwork/srv/eng/catalog.search#/metadata/82869
691	Australia	-11.1039	142.284	surface	10	Report	ICPMS	Caritat and Cooper, 2011	https://ecat.ga.gov.au/geonetwork/srv/eng/catalog.search#/metadata/82869
692	Australia	-25.8067	145.581	surface	10	Report	ICPMS	Caritat and Cooper, 2011	https://ecat.ga.gov.au/geonetwork/srv/eng/catalog.search#/metadata/82869
693	Australia	-28.9177	146.878	surface	10	Report	ICPMS	Caritat and Cooper, 2011	https://ecat.ga.gov.au/geonetwork/srv/eng/catalog.search#/metadata/82869
694	Australia	-27.7979	148.506	surface	10	Report	ICPMS	Caritat and Cooper, 2011	https://ecat.ga.gov.au/geonetwork/srv/eng/catalog.search#/metadata/82869
695	Australia	-28.1593	145.036	surface	10	Report	ICPMS	Caritat and Cooper, 2011	https://ecat.ga.gov.au/geonetwork/srv/eng/catalog.search#/metadata/82869
696	Australia	-27.085	141.173	surface	10	Report	ICPMS	Caritat and Cooper, 2011	https://ecat.ga.gov.au/geonetwork/srv/eng/catalog.search#/metadata/82869
697	Australia	-18.4367	140.873	surface	10	Report	ICPMS	Caritat and Cooper, 2011	https://ecat.ga.gov.au/geonetwork/srv/eng/catalog.search#/metadata/82869
698	Australia	-24.0851	143.132	surface	10	Report	ICPMS	Caritat and Cooper, 2011	https://ecat.ga.gov.au/geonetwork/srv/eng/catalog.search#/metadata/82869
699	Australia	-25.0692	143.004	surface	10	Report	ICPMS	Caritat and Cooper, 2011	https://ecat.ga.gov.au/geonetwork/srv/eng/catalog.search#/metadata/82869
700	Australia	-25.3373	140.238	surface	10	Report	ICPMS	Caritat and Cooper, 2011	https://ecat.ga.gov.au/geonetwork/srv/eng/catalog.search#/metadata/82869
701	Australia	-23.9892	151.12	surface	10	Report	ICPMS	Caritat and Cooper, 2011	https://ecat.ga.gov.au/geonetwork/srv/eng/catalog.search#/metadata/82869
702	Australia	-28.0357	141.911	surface	10	Report	ICPMS	Caritat and Cooper, 2011	https://ecat.ga.gov.au/geonetwork/srv/eng/catalog.search#/metadata/82869
703	Australia	-17.1626	138.479	surface	10	Report	ICPMS	Caritat and Cooper, 2011	https://ecat.ga.gov.au/geonetwork/srv/eng/catalog.search#/metadata/82869
704	Australia	-20.0864	141.131	surface	10	Report	ICPMS	Caritat and Cooper, 2011	https://ecat.ga.gov.au/geonetwork/srv/eng/catalog.search#/metadata/82869
705	Australia	-23.6163	143.846	surface	10	Report	ICPMS	Caritat and Cooper, 2011	https://ecat.ga.gov.au/geonetwork/srv/eng/catalog.search#/metadata/82869
706	Australia	-28.3168	143.135	surface	10	Report	ICPMS	Caritat and Cooper, 2011	https://ecat.ga.gov.au/geonetwork/srv/eng/catalog.search#/metadata/82869
707	Australia	-22.4792	144.654	surface	10	Report	ICPMS	Caritat and Cooper, 2011	https://ecat.ga.gov.au/geonetwork/srv/eng/catalog.search#/metadata/82869
708	Australia	-24.135	151.691	surface	10	Report	ICPMS	Caritat and Cooper, 2011	https://ecat.ga.gov.au/geonetwork/srv/eng/catalog.search#/metadata/82869
709	Australia	-22.9801	145.247	surface	5	Report	ICPMS	Caritat and Cooper, 2011	https://ecat.ga.gov.au/geonetwork/srv/eng/catalog.search#/metadata/82869
710	Australia	-20.402	147.351	surface	5	Report	ICPMS	Caritat and Cooper, 2011	https://ecat.ga.gov.au/geonetwork/srv/eng/catalog.search#/metadata/82869
711	Australia	-20.6387	142.631	surface	5	Report	ICPMS	Caritat and Cooper, 2011	https://ecat.ga.gov.au/geonetwork/srv/eng/catalog.search#/metadata/82869
712	Australia	-23.3485	141.51	surface	5	Report	ICPMS	Caritat and Cooper, 2011	https://ecat.ga.gov.au/geonetwork/srv/eng/catalog.search#/metadata/82869
713	Australia	-27.0168	149.665	surface	5	Report	ICPMS	Caritat and Cooper, 2011	https://ecat.ga.gov.au/geonetwork/srv/eng/catalog.search#/metadata/82869
714	Australia	-28.6863	143.247	surface	5	Report	ICPMS	Caritat and Cooper, 2011	https://ecat.ga.gov.au/geonetwork/srv/eng/catalog.search#/metadata/82869
715	Australia	-20.4808	140.59	surface	5	Report	ICPMS	Caritat and Cooper, 2011	https://ecat.ga.gov.au/geonetwork/srv/eng/catalog.search#/metadata/82869
716	Australia	-24.9771	138.736	surface	5	Report	ICPMS	Caritat and Cooper, 2011	https://ecat.ga.gov.au/geonetwork/srv/eng/catalog.search#/metadata/82869
717	Australia	-25.4652	140.886	surface	5	Report	ICPMS	Caritat and Cooper, 2011	https://ecat.ga.gov.au/geonetwork/srv/eng/catalog.search#/metadata/82869
718	Australia	-25.9644	141.623	surface	5	Report	ICPMS	Caritat and Cooper, 2011	https://ecat.ga.gov.au/geonetwork/srv/eng/catalog.search#/metadata/82869
719	Australia	-24.0527	147.766	surface	5	Report	ICPMS	Caritat and Cooper, 2011	https://ecat.ga.gov.au/geonetwork/srv/eng/catalog.search#/metadata/82869
720	Australia	-14.6245	144.247	surface	5	Report	ICPMS	Caritat and Cooper, 2011	https://ecat.ga.gov.au/geonetwork/srv/eng/catalog.search#/metadata/82869
721	Australia	-18.5404	144.115	surface	5	Report	ICPMS	Caritat and Cooper, 2011	https://ecat.ga.gov.au/geonetwork/srv/eng/catalog.search#/metadata/82869
722	Australia	-20.9932	146.295	surface	5	Report	ICPMS	Caritat and Cooper, 2011	https://ecat.ga.gov.au/geonetwork/srv/eng/catalog.search#/metadata/82869
723	Australia	-23.558	141.361	surface	5	Report	ICPMS	Caritat and Cooper, 2011	https://ecat.ga.gov.au/geonetwork/srv/eng/catalog.search#/metadata/82869
724	Australia	-17.4075	143.8	surface	5	Report	ICPMS	Caritat and Cooper, 2011	https://ecat.ga.gov.au/geonetwork/srv/eng/catalog.search#/metadata/82869
725	Australia	-24.8073	152.181	surface	5	Report	ICPMS	Caritat and Cooper, 2011	https://ecat.ga.gov.au/geonetwork/srv/eng/catalog.search#/metadata/82869
726	Australia	-18.1646	139.136	surface	5	Report	ICPMS	Caritat and Cooper, 2011	https://ecat.ga.gov.au/geonetwork/srv/eng/catalog.search#/metadata/82869
727	Australia	-15.2002	144.434	surface	5	Report	ICPMS	Caritat and Cooper, 2011	https://ecat.ga.gov.au/geonetwork/srv/eng/catalog.search#/metadata/82869
728	Australia	-22.9733	149.241	surface	5	Report	ICPMS	Caritat and Cooper, 2011	https://ecat.ga.gov.au/geonetwork/srv/eng/catalog.search#/metadata/82869
729	Australia	-20.6988	141.493	surface	5	Report	ICPMS	Caritat and Cooper, 2011	https://ecat.ga.gov.au/geonetwork/srv/eng/catalog.search#/metadata/82869
730	Australia	-27.5286	144.085	surface	5	Report	ICPMS	Caritat and Cooper, 2011	https://ecat.ga.gov.au/geonetwork/srv/eng/catalog.search#/metadata/82869
731	Australia	-25.6814	142.175	surface	5	Report	ICPMS	Caritat and Cooper, 2011	https://ecat.ga.gov.au/geonetwork/srv/eng/catalog.search#/metadata/82869
732	Australia	-20.6699	147.658	surface	5	Report	ICPMS	Caritat and Cooper, 2011	https://ecat.ga.gov.au/geonetwork/srv/eng/catalog.search#/metadata/82869
733	Australia	-18.9003	144.987	surface	5	Report	ICPMS	Caritat and Cooper, 2011	https://ecat.ga.gov.au/geonetwork/srv/eng/catalog.search#/metadata/82869
734	Australia	-27.3507	145.18	surface	5	Report	ICPMS	Caritat and Cooper, 2011	https://ecat.ga.gov.au/geonetwork/srv/eng/catalog.search#/metadata/82869
735	Australia	-21.0148	146.877	surface	5	Report	ICPMS	Caritat and Cooper, 2011	https://ecat.ga.gov.au/geonetwork/srv/eng/catalog.search#/metadata/82869
736	Australia	-20.6682	143.895	surface	5	Report	ICPMS	Caritat and Cooper, 2011	https://ecat.ga.gov.au/geonetwork/srv/eng/catalog.search#/metadata/82869
737	Australia	-27.8729	151.527	surface	5	Report	ICPMS	Caritat and Cooper, 2011	https://ecat.ga.gov.au/geonetwork/srv/eng/catalog.search#/metadata/82869
738	Australia	-24.2788	144.333	surface	5	Report	ICPMS	Caritat and Cooper, 2011	https://ecat.ga.gov.au/geonetwork/srv/eng/catalog.search#/metadata/82869
739	Australia	-22.5117	138.441	surface	5	Report	ICPMS	Caritat and Cooper, 2011	https://ecat.ga.gov.au/geonetwork/srv/eng/catalog.search#/metadata/82869
740	Australia	-23.2166	139.574	surface	5	Report	ICPMS	Caritat and Cooper, 2011	https://ecat.ga.gov.au/geonetwork/srv/eng/catalog.search#/metadata/82869
741	Australia	-18.2549	141.198	surface	5	Report	ICPMS	Caritat and Cooper, 2011	https://ecat.ga.gov.au/geonetwork/srv/eng/catalog.search#/metadata/82869
742	Australia	-11.0346	142.659	surface	5	Report	ICPMS	Caritat and Cooper, 2011	https://ecat.ga.gov.au/geonetwork/srv/eng/catalog.search#/metadata/82869
743	Australia	-28.6034	150.372	surface	5	Report	ICPMS	Caritat and Cooper, 2011	https://ecat.ga.gov.au/geonetwork/srv/eng/catalog.search#/metadata/82869
744	Australia	-16.7734	138.086	surface	5	Report	ICPMS	Caritat and Cooper, 2011	https://ecat.ga.gov.au/geonetwork/srv/eng/catalog.search#/metadata/82869
745	Australia	-18.0842	143.92	surface	5	Report	ICPMS	Caritat and Cooper, 2011	https://ecat.ga.gov.au/geonetwork/srv/eng/catalog.search#/metadata/82869
746	Australia	-19.2302	146.627	surface	5	Report	ICPMS	Caritat and Cooper, 2011	https://ecat.ga.gov.au/geonetwork/srv/eng/catalog.search#/metadata/82869
747	Australia	-18.0453	138.856	surface	5	Report	ICPMS	Caritat and Cooper, 2011	https://ecat.ga.gov.au/geonetwork/srv/eng/catalog.search#/metadata/82869
748	Australia	-23.217	139.575	surface	5	Report	ICPMS	Caritat and Cooper, 2011	https://ecat.ga.gov.au/geonetwork/srv/eng/catalog.search#/metadata/82869
749	Australia	-24.837	140.584	surface	5	Report	ICPMS	Caritat and Cooper, 2011	https://ecat.ga.gov.au/geonetwork/srv/eng/catalog.search#/metadata/82869
750	Australia	-21.622	138.308	surface	5	Report	ICPMS	Caritat and Cooper, 2011	https://ecat.ga.gov.au/geonetwork/srv/eng/catalog.search#/metadata/82869
751	Australia	-14.6683	141.922	surface	5	Report	ICPMS	Caritat and Cooper, 2011	https://ecat.ga.gov.au/geonetwork/srv/eng/catalog.search#/metadata/82869
752	Australia	-25.1215	138.466	surface	5	Report	ICPMS	Caritat and Cooper, 2011	https://ecat.ga.gov.au/geonetwork/srv/eng/catalog.search#/metadata/82869
753	Australia	-22.3026	144.698	surface	5	Report	ICPMS	Caritat and Cooper, 2011	https://ecat.ga.gov.au/geonetwork/srv/eng/catalog.search#/metadata/82869
754	Australia	-22.3193	142.533	surface	5	Report	ICPMS	Caritat and Cooper, 2011	https://ecat.ga.gov.au/geonetwork/srv/eng/catalog.search#/metadata/82869
755	Australia	-16.518	143.308	surface	5	Report	ICPMS	Caritat and Cooper, 2011	https://ecat.ga.gov.au/geonetwork/srv/eng/catalog.search#/metadata/82869
756	Australia	-22.3847	143.101	surface	5	Report	ICPMS	Caritat and Cooper, 2011	https://ecat.ga.gov.au/geonetwork/srv/eng/catalog.search#/metadata/82869
757	Australia	-12.2135	142.993	surface	5	Report	ICPMS	Caritat and Cooper, 2011	https://ecat.ga.gov.au/geonetwork/srv/eng/catalog.search#/metadata/82869
758	Australia	-19.5426	140.856	surface	5	Report	ICPMS	Caritat and Cooper, 2011	https://ecat.ga.gov.au/geonetwork/srv/eng/catalog.search#/metadata/82869
759	Australia	-23.5566	145.805	surface	5	Report	ICPMS	Caritat and Cooper, 2011	https://ecat.ga.gov.au/geonetwork/srv/eng/catalog.search#/metadata/82869
760	Australia	-26.6445	141.803	surface	5	Report	ICPMS	Caritat and Cooper, 2011	https://ecat.ga.gov.au/geonetwork/srv/eng/catalog.search#/metadata/82869
761	Australia	-28.035	141.911	surface	5	Report	ICPMS	Caritat and Cooper, 2011	https://ecat.ga.gov.au/geonetwork/srv/eng/catalog.search#/metadata/82869
762	Australia	-20.4023	141.335	surface	5	Report	ICPMS	Caritat and Cooper, 2011	https://ecat.ga.gov.au/geonetwork/srv/eng/catalog.search#/metadata/82869
763	Australia	-14.9757	141.799	surface	5	Report	ICPMS	Caritat and Cooper, 2011	https://ecat.ga.gov.au/geonetwork/srv/eng/catalog.search#/metadata/82869
764	Australia	-22.9077	138.862	surface	5	Report	ICPMS	Caritat and Cooper, 2011	https://ecat.ga.gov.au/geonetwork/srv/eng/catalog.search#/metadata/82869
765	Australia	-24.085	143.132	surface	5	Report	ICPMS	Caritat and Cooper, 2011	https://ecat.ga.gov.au/geonetwork/srv/eng/catalog.search#/metadata/82869
766	Australia	-27.9919	147.488	surface	5	Report	ICPMS	Caritat and Cooper, 2011	https://ecat.ga.gov.au/geonetwork/srv/eng/catalog.search#/metadata/82869
767	Australia	-18.2038	138.684	surface	5	Report	ICPMS	Caritat and Cooper, 2011	https://ecat.ga.gov.au/geonetwork/srv/eng/catalog.search#/metadata/82869
768	Australia	-23.4206	148.672	surface	5	Report	ICPMS	Caritat and Cooper, 2011	https://ecat.ga.gov.au/geonetwork/srv/eng/catalog.search#/metadata/82869
769	Australia	-27.497	141.984	surface	5	Report	ICPMS	Caritat and Cooper, 2011	https://ecat.ga.gov.au/geonetwork/srv/eng/catalog.search#/metadata/82869
770	Australia	-25.0641	141.358	surface	5	Report	ICPMS	Caritat and Cooper, 2011	https://ecat.ga.gov.au/geonetwork/srv/eng/catalog.search#/metadata/82869
771	Australia	-28.3326	148.84	surface	5	Report	ICPMS	Caritat and Cooper, 2011	https://ecat.ga.gov.au/geonetwork/srv/eng/catalog.search#/metadata/82869
772	Australia	-23.9612	149.846	surface	5	Report	ICPMS	Caritat and Cooper, 2011	https://ecat.ga.gov.au/geonetwork/srv/eng/catalog.search#/metadata/82869
773	Australia	-25.7595	147.873	surface	5	Report	ICPMS	Caritat and Cooper, 2011	https://ecat.ga.gov.au/geonetwork/srv/eng/catalog.search#/metadata/82869
774	Australia	-24.0229	144.853	surface	5	Report	ICPMS	Caritat and Cooper, 2011	https://ecat.ga.gov.au/geonetwork/srv/eng/catalog.search#/metadata/82869
775	Australia	-20.2547	143.108	surface	5	Report	ICPMS	Caritat and Cooper, 2011	https://ecat.ga.gov.au/geonetwork/srv/eng/catalog.search#/metadata/82869
776	Australia	-19.8944	140.155	surface	5	Report	ICPMS	Caritat and Cooper, 2011	https://ecat.ga.gov.au/geonetwork/srv/eng/catalog.search#/metadata/82869
777	Australia	-26.8399	144.311	surface	5	Report	ICPMS	Caritat and Cooper, 2011	https://ecat.ga.gov.au/geonetwork/srv/eng/catalog.search#/metadata/82869
778	Australia	-22.1902	138.698	surface	5	Report	ICPMS	Caritat and Cooper, 2011	https://ecat.ga.gov.au/geonetwork/srv/eng/catalog.search#/metadata/82869
779	Australia	-23.1932	144.383	surface	5	Report	ICPMS	Caritat and Cooper, 2011	https://ecat.ga.gov.au/geonetwork/srv/eng/catalog.search#/metadata/82869
780	Australia	-17.9617	140.835	surface	5	Report	ICPMS	Caritat and Cooper, 2011	https://ecat.ga.gov.au/geonetwork/srv/eng/catalog.search#/metadata/82869
781	Australia	-26.2961	143.385	surface	5	Report	ICPMS	Caritat and Cooper, 2011	https://ecat.ga.gov.au/geonetwork/srv/eng/catalog.search#/metadata/82869
782	Australia	-20.4803	140.589	surface	5	Report	ICPMS	Caritat and Cooper, 2011	https://ecat.ga.gov.au/geonetwork/srv/eng/catalog.search#/metadata/82869
783	Australia	-25.6866	152.82	surface	5	Report	ICPMS	Caritat and Cooper, 2011	https://ecat.ga.gov.au/geonetwork/srv/eng/catalog.search#/metadata/82869
784	Australia	-23.6797	138.733	surface	5	Report	ICPMS	Caritat and Cooper, 2011	https://ecat.ga.gov.au/geonetwork/srv/eng/catalog.search#/metadata/82869
785	Australia	-24.109	143.352	surface	5	Report	ICPMS	Caritat and Cooper, 2011	https://ecat.ga.gov.au/geonetwork/srv/eng/catalog.search#/metadata/82869
786	Australia	-24.4958	145.201	surface	5	Report	ICPMS	Caritat and Cooper, 2011	https://ecat.ga.gov.au/geonetwork/srv/eng/catalog.search#/metadata/82869
787	Australia	-24.1941	140.931	surface	5	Report	ICPMS	Caritat and Cooper, 2011	https://ecat.ga.gov.au/geonetwork/srv/eng/catalog.search#/metadata/82869
788	Australia	-14.6964	143.99	surface	5	Report	ICPMS	Caritat and Cooper, 2011	https://ecat.ga.gov.au/geonetwork/srv/eng/catalog.search#/metadata/82869
789	Australia	-31.7149	138.216	surface	80	Report	ICPMS	Caritat and Cooper, 2011	https://ecat.ga.gov.au/geonetwork/srv/eng/catalog.search#/metadata/82869
790	Australia	-35.777	140.461	surface	80	Report	ICPMS	Caritat and Cooper, 2011	https://ecat.ga.gov.au/geonetwork/srv/eng/catalog.search#/metadata/82869
791	Australia	-31.9102	135.26	surface	70	Report	ICPMS	Caritat and Cooper, 2011	https://ecat.ga.gov.au/geonetwork/srv/eng/catalog.search#/metadata/82869
792	Australia	-31.797	134.617	surface	70	Report	ICPMS	Caritat and Cooper, 2011	https://ecat.ga.gov.au/geonetwork/srv/eng/catalog.search#/metadata/82869
793	Australia	-33.3397	138.065	surface	70	Report	ICPMS	Caritat and Cooper, 2011	https://ecat.ga.gov.au/geonetwork/srv/eng/catalog.search#/metadata/82869
794	Australia	-33.2913	137.295	surface	70	Report	ICPMS	Caritat and Cooper, 2011	https://ecat.ga.gov.au/geonetwork/srv/eng/catalog.search#/metadata/82869
795	Australia	-33.0252	137.446	surface	70	Report	ICPMS	Caritat and Cooper, 2011	https://ecat.ga.gov.au/geonetwork/srv/eng/catalog.search#/metadata/82869
796	Australia	-32.669	134.305	surface	60	Report	ICPMS	Caritat and Cooper, 2011	https://ecat.ga.gov.au/geonetwork/srv/eng/catalog.search#/metadata/82869
797	Australia	-30.1662	137.75	surface	60	Report	ICPMS	Caritat and Cooper, 2011	https://ecat.ga.gov.au/geonetwork/srv/eng/catalog.search#/metadata/82869
798	Australia	-30.8872	133.418	surface	60	Report	ICPMS	Caritat and Cooper, 2011	https://ecat.ga.gov.au/geonetwork/srv/eng/catalog.search#/metadata/82869
799	Australia	-30.9478	136.035	surface	50	Report	ICPMS	Caritat and Cooper, 2011	https://ecat.ga.gov.au/geonetwork/srv/eng/catalog.search#/metadata/82869
800	Australia	-31.2245	139.653	surface	50	Report	ICPMS	Caritat and Cooper, 2011	https://ecat.ga.gov.au/geonetwork/srv/eng/catalog.search#/metadata/82869
801	Australia	-32.8544	140.611	surface	50	Report	ICPMS	Caritat and Cooper, 2011	https://ecat.ga.gov.au/geonetwork/srv/eng/catalog.search#/metadata/82869
802	Australia	-33.9114	136.413	surface	50	Report	ICPMS	Caritat and Cooper, 2011	https://ecat.ga.gov.au/geonetwork/srv/eng/catalog.search#/metadata/82869
803	Australia	-33.9096	136.412	surface	50	Report	ICPMS	Caritat and Cooper, 2011	https://ecat.ga.gov.au/geonetwork/srv/eng/catalog.search#/metadata/82869
804	Australia	-31.5584	136.363	surface	50	Report	ICPMS	Caritat and Cooper, 2011	https://ecat.ga.gov.au/geonetwork/srv/eng/catalog.search#/metadata/82869
805	Australia	-35.2496	138.995	surface	50	Report	ICPMS	Caritat and Cooper, 2011	https://ecat.ga.gov.au/geonetwork/srv/eng/catalog.search#/metadata/82869
806	Australia	-35.5406	138.577	surface	50	Report	ICPMS	Caritat and Cooper, 2011	https://ecat.ga.gov.au/geonetwork/srv/eng/catalog.search#/metadata/82869
807	Australia	-33.0893	137.029	surface	50	Report	ICPMS	Caritat and Cooper, 2011	https://ecat.ga.gov.au/geonetwork/srv/eng/catalog.search#/metadata/82869
808	Australia	-33.2205	140.509	surface	50	Report	ICPMS	Caritat and Cooper, 2011	https://ecat.ga.gov.au/geonetwork/srv/eng/catalog.search#/metadata/82869
809	Australia	-31.4142	130.058	surface	50	Report	ICPMS	Caritat and Cooper, 2011	https://ecat.ga.gov.au/geonetwork/srv/eng/catalog.search#/metadata/82869
810	Australia	-31.1222	139.563	surface	50	Report	ICPMS	Caritat and Cooper, 2011	https://ecat.ga.gov.au/geonetwork/srv/eng/catalog.search#/metadata/82869
811	Australia	-30.7226	139.524	surface	50	Report	ICPMS	Caritat and Cooper, 2011	https://ecat.ga.gov.au/geonetwork/srv/eng/catalog.search#/metadata/82869
812	Australia	-29.0543	133.293	surface	50	Report	ICPMS	Caritat and Cooper, 2011	https://ecat.ga.gov.au/geonetwork/srv/eng/catalog.search#/metadata/82869
813	Australia	-31.2069	131.45	surface	40	Report	ICPMS	Caritat and Cooper, 2011	https://ecat.ga.gov.au/geonetwork/srv/eng/catalog.search#/metadata/82869
814	Australia	-34.2188	135.554	surface	40	Report	ICPMS	Caritat and Cooper, 2011	https://ecat.ga.gov.au/geonetwork/srv/eng/catalog.search#/metadata/82869
815	Australia	-26.3715	136.915	surface	40	Report	ICPMS	Caritat and Cooper, 2011	https://ecat.ga.gov.au/geonetwork/srv/eng/catalog.search#/metadata/82869
816	Australia	-33.5397	139.702	surface	40	Report	ICPMS	Caritat and Cooper, 2011	https://ecat.ga.gov.au/geonetwork/srv/eng/catalog.search#/metadata/82869
817	Australia	-33.0505	134.319	surface	40	Report	ICPMS	Caritat and Cooper, 2011	https://ecat.ga.gov.au/geonetwork/srv/eng/catalog.search#/metadata/82869
818	Australia	-29.692	133.476	surface	40	Report	ICPMS	Caritat and Cooper, 2011	https://ecat.ga.gov.au/geonetwork/srv/eng/catalog.search#/metadata/82869
819	Australia	-34.5769	135.572	surface	40	Report	ICPMS	Caritat and Cooper, 2011	https://ecat.ga.gov.au/geonetwork/srv/eng/catalog.search#/metadata/82869
820	Australia	-32.1559	135.857	surface	40	Report	ICPMS	Caritat and Cooper, 2011	https://ecat.ga.gov.au/geonetwork/srv/eng/catalog.search#/metadata/82869
821	Australia	-30.6933	134.281	surface	40	Report	ICPMS	Caritat and Cooper, 2011	https://ecat.ga.gov.au/geonetwork/srv/eng/catalog.search#/metadata/82869
822	Australia	-31.123	139.562	surface	40	Report	ICPMS	Caritat and Cooper, 2011	https://ecat.ga.gov.au/geonetwork/srv/eng/catalog.search#/metadata/82869
823	Australia	-35.0851	139.885	surface	40	Report	ICPMS	Caritat and Cooper, 2011	https://ecat.ga.gov.au/geonetwork/srv/eng/catalog.search#/metadata/82869
824	Australia	-31.2456	130.898	surface	40	Report	ICPMS	Caritat and Cooper, 2011	https://ecat.ga.gov.au/geonetwork/srv/eng/catalog.search#/metadata/82869
825	Australia	-34.0261	137.587	surface	40	Report	ICPMS	Caritat and Cooper, 2011	https://ecat.ga.gov.au/geonetwork/srv/eng/catalog.search#/metadata/82869
826	Australia	-33.3341	135.01	surface	40	Report	ICPMS	Caritat and Cooper, 2011	https://ecat.ga.gov.au/geonetwork/srv/eng/catalog.search#/metadata/82869
827	Australia	-27.72	140.783	surface	40	Report	ICPMS	Caritat and Cooper, 2011	https://ecat.ga.gov.au/geonetwork/srv/eng/catalog.search#/metadata/82869
828	Australia	-31.6413	139.454	surface	40	Report	ICPMS	Caritat and Cooper, 2011	https://ecat.ga.gov.au/geonetwork/srv/eng/catalog.search#/metadata/82869
829	Australia	-31.1568	133.458	surface	40	Report	ICPMS	Caritat and Cooper, 2011	https://ecat.ga.gov.au/geonetwork/srv/eng/catalog.search#/metadata/82869
830	Australia	-33.5949	137.982	surface	40	Report	ICPMS	Caritat and Cooper, 2011	https://ecat.ga.gov.au/geonetwork/srv/eng/catalog.search#/metadata/82869
831	Australia	-31.7894	132.4	surface	40	Report	ICPMS	Caritat and Cooper, 2011	https://ecat.ga.gov.au/geonetwork/srv/eng/catalog.search#/metadata/82869
832	Australia	-27.8485	133.661	surface	40	Report	ICPMS	Caritat and Cooper, 2011	https://ecat.ga.gov.au/geonetwork/srv/eng/catalog.search#/metadata/82869
833	Australia	-37.2191	139.999	surface	40	Report	ICPMS	Caritat and Cooper, 2011	https://ecat.ga.gov.au/geonetwork/srv/eng/catalog.search#/metadata/82869
834	Australia	-31.4763	140.571	surface	40	Report	ICPMS	Caritat and Cooper, 2011	https://ecat.ga.gov.au/geonetwork/srv/eng/catalog.search#/metadata/82869
835	Australia	-31.4679	129.313	surface	30	Report	ICPMS	Caritat and Cooper, 2011	https://ecat.ga.gov.au/geonetwork/srv/eng/catalog.search#/metadata/82869
836	Australia	-28.8014	133.532	surface	30	Report	ICPMS	Caritat and Cooper, 2011	https://ecat.ga.gov.au/geonetwork/srv/eng/catalog.search#/metadata/82869
837	Australia	-31.2472	130.898	surface	30	Report	ICPMS	Caritat and Cooper, 2011	https://ecat.ga.gov.au/geonetwork/srv/eng/catalog.search#/metadata/82869
838	Australia	-30.6589	130.031	surface	30	Report	ICPMS	Caritat and Cooper, 2011	https://ecat.ga.gov.au/geonetwork/srv/eng/catalog.search#/metadata/82869
839	Australia	-31.8119	133.862	surface	30	Report	ICPMS	Caritat and Cooper, 2011	https://ecat.ga.gov.au/geonetwork/srv/eng/catalog.search#/metadata/82869
840	Australia	-31.4555	137.356	surface	30	Report	ICPMS	Caritat and Cooper, 2011	https://ecat.ga.gov.au/geonetwork/srv/eng/catalog.search#/metadata/82869
841	Australia	-33.9046	136.56	surface	30	Report	ICPMS	Caritat and Cooper, 2011	https://ecat.ga.gov.au/geonetwork/srv/eng/catalog.search#/metadata/82869
842	Australia	-28.0636	139.279	surface	30	Report	ICPMS	Caritat and Cooper, 2011	https://ecat.ga.gov.au/geonetwork/srv/eng/catalog.search#/metadata/82869
843	Australia	-30.8376	140.66	surface	30	Report	ICPMS	Caritat and Cooper, 2011	https://ecat.ga.gov.au/geonetwork/srv/eng/catalog.search#/metadata/82869
844	Australia	-27.0475	140.679	surface	30	Report	ICPMS	Caritat and Cooper, 2011	https://ecat.ga.gov.au/geonetwork/srv/eng/catalog.search#/metadata/82869
845	Australia	-33.7187	135.421	surface	30	Report	ICPMS	Caritat and Cooper, 2011	https://ecat.ga.gov.au/geonetwork/srv/eng/catalog.search#/metadata/82869
846	Australia	-34.9323	139.22	surface	30	Report	ICPMS	Caritat and Cooper, 2011	https://ecat.ga.gov.au/geonetwork/srv/eng/catalog.search#/metadata/82869
847	Australia	-33.8758	135.401	surface	30	Report	ICPMS	Caritat and Cooper, 2011	https://ecat.ga.gov.au/geonetwork/srv/eng/catalog.search#/metadata/82869
848	Australia	-31.2677	131.691	surface	30	Report	ICPMS	Caritat and Cooper, 2011	https://ecat.ga.gov.au/geonetwork/srv/eng/catalog.search#/metadata/82869
849	Australia	-28.7663	140.889	surface	30	Report	ICPMS	Caritat and Cooper, 2011	https://ecat.ga.gov.au/geonetwork/srv/eng/catalog.search#/metadata/82869
850	Australia	-31.8981	132.964	surface	30	Report	ICPMS	Caritat and Cooper, 2011	https://ecat.ga.gov.au/geonetwork/srv/eng/catalog.search#/metadata/82869
851	Australia	-33.9696	139.677	surface	30	Report	ICPMS	Caritat and Cooper, 2011	https://ecat.ga.gov.au/geonetwork/srv/eng/catalog.search#/metadata/82869
852	Australia	-27.1908	136.421	surface	30	Report	ICPMS	Caritat and Cooper, 2011	https://ecat.ga.gov.au/geonetwork/srv/eng/catalog.search#/metadata/82869
853	Australia	-31.3934	140.015	surface	30	Report	ICPMS	Caritat and Cooper, 2011	https://ecat.ga.gov.au/geonetwork/srv/eng/catalog.search#/metadata/82869
854	Australia	-34.4756	140.368	surface	30	Report	ICPMS	Caritat and Cooper, 2011	https://ecat.ga.gov.au/geonetwork/srv/eng/catalog.search#/metadata/82869
855	Australia	-30.2751	136.935	surface	30	Report	ICPMS	Caritat and Cooper, 2011	https://ecat.ga.gov.au/geonetwork/srv/eng/catalog.search#/metadata/82869
856	Australia	-26.1672	137.533	surface	30	Report	ICPMS	Caritat and Cooper, 2011	https://ecat.ga.gov.au/geonetwork/srv/eng/catalog.search#/metadata/82869
857	Australia	-31.3133	134.465	surface	30	Report	ICPMS	Caritat and Cooper, 2011	https://ecat.ga.gov.au/geonetwork/srv/eng/catalog.search#/metadata/82869
858	Australia	-29.384	137.053	surface	30	Report	ICPMS	Caritat and Cooper, 2011	https://ecat.ga.gov.au/geonetwork/srv/eng/catalog.search#/metadata/82869
859	Australia	-30.0962	136.136	surface	30	Report	ICPMS	Caritat and Cooper, 2011	https://ecat.ga.gov.au/geonetwork/srv/eng/catalog.search#/metadata/82869
860	Australia	-32.4479	136.005	surface	30	Report	ICPMS	Caritat and Cooper, 2011	https://ecat.ga.gov.au/geonetwork/srv/eng/catalog.search#/metadata/82869
861	Australia	-33.4515	137.048	surface	30	Report	ICPMS	Caritat and Cooper, 2011	https://ecat.ga.gov.au/geonetwork/srv/eng/catalog.search#/metadata/82869
862	Australia	-33.3062	139.76	surface	20	Report	ICPMS	Caritat and Cooper, 2011	https://ecat.ga.gov.au/geonetwork/srv/eng/catalog.search#/metadata/82869
863	Australia	-26.7597	137.52	surface	20	Report	ICPMS	Caritat and Cooper, 2011	https://ecat.ga.gov.au/geonetwork/srv/eng/catalog.search#/metadata/82869
864	Australia	-30.6934	134.281	surface	20	Report	ICPMS	Caritat and Cooper, 2011	https://ecat.ga.gov.au/geonetwork/srv/eng/catalog.search#/metadata/82869
865	Australia	-27.693	138.281	surface	20	Report	ICPMS	Caritat and Cooper, 2011	https://ecat.ga.gov.au/geonetwork/srv/eng/catalog.search#/metadata/82869
866	Australia	-31.6779	135.386	surface	20	Report	ICPMS	Caritat and Cooper, 2011	https://ecat.ga.gov.au/geonetwork/srv/eng/catalog.search#/metadata/82869
867	Australia	-29.1721	136.326	surface	20	Report	ICPMS	Caritat and Cooper, 2011	https://ecat.ga.gov.au/geonetwork/srv/eng/catalog.search#/metadata/82869
868	Australia	-26.9311	133.829	surface	20	Report	ICPMS	Caritat and Cooper, 2011	https://ecat.ga.gov.au/geonetwork/srv/eng/catalog.search#/metadata/82869
869	Australia	-27.0966	135.507	surface	20	Report	ICPMS	Caritat and Cooper, 2011	https://ecat.ga.gov.au/geonetwork/srv/eng/catalog.search#/metadata/82869
870	Australia	-26.7625	134.539	surface	20	Report	ICPMS	Caritat and Cooper, 2011	https://ecat.ga.gov.au/geonetwork/srv/eng/catalog.search#/metadata/82869
871	Australia	-30.5861	138.004	surface	20	Report	ICPMS	Caritat and Cooper, 2011	https://ecat.ga.gov.au/geonetwork/srv/eng/catalog.search#/metadata/82869
872	Australia	-32.4313	134.088	surface	20	Report	ICPMS	Caritat and Cooper, 2011	https://ecat.ga.gov.au/geonetwork/srv/eng/catalog.search#/metadata/82869
873	Australia	-29.2414	137.904	surface	20	Report	ICPMS	Caritat and Cooper, 2011	https://ecat.ga.gov.au/geonetwork/srv/eng/catalog.search#/metadata/82869
874	Australia	-34.9623	137.404	surface	20	Report	ICPMS	Caritat and Cooper, 2011	https://ecat.ga.gov.au/geonetwork/srv/eng/catalog.search#/metadata/82869
875	Australia	-29.2658	139.238	surface	20	Report	ICPMS	Caritat and Cooper, 2011	https://ecat.ga.gov.au/geonetwork/srv/eng/catalog.search#/metadata/82869
876	Australia	-36.2237	139.78	surface	20	Report	ICPMS	Caritat and Cooper, 2011	https://ecat.ga.gov.au/geonetwork/srv/eng/catalog.search#/metadata/82869
877	Australia	-31.6829	131.939	surface	20	Report	ICPMS	Caritat and Cooper, 2011	https://ecat.ga.gov.au/geonetwork/srv/eng/catalog.search#/metadata/82869
878	Australia	-27.0836	135.522	surface	20	Report	ICPMS	Caritat and Cooper, 2011	https://ecat.ga.gov.au/geonetwork/srv/eng/catalog.search#/metadata/82869
879	Australia	-34.6643	138.488	surface	20	Report	ICPMS	Caritat and Cooper, 2011	https://ecat.ga.gov.au/geonetwork/srv/eng/catalog.search#/metadata/82869
880	Australia	-31.9877	137.209	surface	20	Report	ICPMS	Caritat and Cooper, 2011	https://ecat.ga.gov.au/geonetwork/srv/eng/catalog.search#/metadata/82869
881	Australia	-29.8026	138.365	surface	20	Report	ICPMS	Caritat and Cooper, 2011	https://ecat.ga.gov.au/geonetwork/srv/eng/catalog.search#/metadata/82869
882	Australia	-32.2717	137.754	surface	20	Report	ICPMS	Caritat and Cooper, 2011	https://ecat.ga.gov.au/geonetwork/srv/eng/catalog.search#/metadata/82869
883	Australia	-31.1765	135.341	surface	20	Report	ICPMS	Caritat and Cooper, 2011	https://ecat.ga.gov.au/geonetwork/srv/eng/catalog.search#/metadata/82869
884	Australia	-29.0054	135.414	surface	20	Report	ICPMS	Caritat and Cooper, 2011	https://ecat.ga.gov.au/geonetwork/srv/eng/catalog.search#/metadata/82869
885	Australia	-29.4653	137.076	surface	20	Report	ICPMS	Caritat and Cooper, 2011	https://ecat.ga.gov.au/geonetwork/srv/eng/catalog.search#/metadata/82869
886	Australia	-30.0808	140.019	surface	20	Report	ICPMS	Caritat and Cooper, 2011	https://ecat.ga.gov.au/geonetwork/srv/eng/catalog.search#/metadata/82869
887	Australia	-33.0116	136.63	surface	20	Report	ICPMS	Caritat and Cooper, 2011	https://ecat.ga.gov.au/geonetwork/srv/eng/catalog.search#/metadata/82869
888	Australia	-30.7885	130.404	surface	20	Report	ICPMS	Caritat and Cooper, 2011	https://ecat.ga.gov.au/geonetwork/srv/eng/catalog.search#/metadata/82869
889	Australia	-27.4715	140.094	surface	20	Report	ICPMS	Caritat and Cooper, 2011	https://ecat.ga.gov.au/geonetwork/srv/eng/catalog.search#/metadata/82869
890	Australia	-29.7854	140.281	surface	20	Report	ICPMS	Caritat and Cooper, 2011	https://ecat.ga.gov.au/geonetwork/srv/eng/catalog.search#/metadata/82869
891	Australia	-32.3637	139.04	surface	20	Report	ICPMS	Caritat and Cooper, 2011	https://ecat.ga.gov.au/geonetwork/srv/eng/catalog.search#/metadata/82869
892	Australia	-36.7059	140.741	surface	20	Report	ICPMS	Caritat and Cooper, 2011	https://ecat.ga.gov.au/geonetwork/srv/eng/catalog.search#/metadata/82869
893	Australia	-26.7732	138.295	surface	20	Report	ICPMS	Caritat and Cooper, 2011	https://ecat.ga.gov.au/geonetwork/srv/eng/catalog.search#/metadata/82869
894	Australia	-28.3478	135.09	surface	20	Report	ICPMS	Caritat and Cooper, 2011	https://ecat.ga.gov.au/geonetwork/srv/eng/catalog.search#/metadata/82869
895	Australia	-27.1437	134.553	surface	20	Report	ICPMS	Caritat and Cooper, 2011	https://ecat.ga.gov.au/geonetwork/srv/eng/catalog.search#/metadata/82869
896	Australia	-29.0444	138.84	surface	20	Report	ICPMS	Caritat and Cooper, 2011	https://ecat.ga.gov.au/geonetwork/srv/eng/catalog.search#/metadata/82869
897	Australia	-29.0518	133.29	surface	10	Report	ICPMS	Caritat and Cooper, 2011	https://ecat.ga.gov.au/geonetwork/srv/eng/catalog.search#/metadata/82869
898	Australia	-36.2785	140.813	surface	10	Report	ICPMS	Caritat and Cooper, 2011	https://ecat.ga.gov.au/geonetwork/srv/eng/catalog.search#/metadata/82869
899	Australia	-28.4285	136.847	surface	10	Report	ICPMS	Caritat and Cooper, 2011	https://ecat.ga.gov.au/geonetwork/srv/eng/catalog.search#/metadata/82869
900	Australia	-28.1337	136.787	surface	10	Report	ICPMS	Caritat and Cooper, 2011	https://ecat.ga.gov.au/geonetwork/srv/eng/catalog.search#/metadata/82869
901	Australia	-30.8484	138.167	surface	10	Report	ICPMS	Caritat and Cooper, 2011	https://ecat.ga.gov.au/geonetwork/srv/eng/catalog.search#/metadata/82869
902	Australia	-29.4488	137.746	surface	10	Report	ICPMS	Caritat and Cooper, 2011	https://ecat.ga.gov.au/geonetwork/srv/eng/catalog.search#/metadata/82869
903	Australia	-29.6264	134.814	surface	10	Report	ICPMS	Caritat and Cooper, 2011	https://ecat.ga.gov.au/geonetwork/srv/eng/catalog.search#/metadata/82869
904	Australia	-30.6841	132.559	surface	10	Report	ICPMS	Caritat and Cooper, 2011	https://ecat.ga.gov.au/geonetwork/srv/eng/catalog.search#/metadata/82869
905	Australia	-29.8028	138.364	surface	10	Report	ICPMS	Caritat and Cooper, 2011	https://ecat.ga.gov.au/geonetwork/srv/eng/catalog.search#/metadata/82869
906	Australia	-29.011	140.505	surface	10	Report	ICPMS	Caritat and Cooper, 2011	https://ecat.ga.gov.au/geonetwork/srv/eng/catalog.search#/metadata/82869
907	Australia	-32.2507	138.162	surface	10	Report	ICPMS	Caritat and Cooper, 2011	https://ecat.ga.gov.au/geonetwork/srv/eng/catalog.search#/metadata/82869
908	Australia	-32.272	137.754	surface	10	Report	ICPMS	Caritat and Cooper, 2011	https://ecat.ga.gov.au/geonetwork/srv/eng/catalog.search#/metadata/82869
909	Australia	-33.5035	135.329	surface	10	Report	ICPMS	Caritat and Cooper, 2011	https://ecat.ga.gov.au/geonetwork/srv/eng/catalog.search#/metadata/82869
910	Australia	-28.7669	135.156	surface	10	Report	ICPMS	Caritat and Cooper, 2011	https://ecat.ga.gov.au/geonetwork/srv/eng/catalog.search#/metadata/82869
911	Australia	-31.1734	140.616	surface	10	Report	ICPMS	Caritat and Cooper, 2011	https://ecat.ga.gov.au/geonetwork/srv/eng/catalog.search#/metadata/82869
912	Australia	-31.9487	138.166	surface	10	Report	ICPMS	Caritat and Cooper, 2011	https://ecat.ga.gov.au/geonetwork/srv/eng/catalog.search#/metadata/82869
913	Australia	-27.7109	137.658	surface	5	Report	ICPMS	Caritat and Cooper, 2011	https://ecat.ga.gov.au/geonetwork/srv/eng/catalog.search#/metadata/82869
914	Australia	-26.7486	134.465	surface	5	Report	ICPMS	Caritat and Cooper, 2011	https://ecat.ga.gov.au/geonetwork/srv/eng/catalog.search#/metadata/82869
915	Australia	-27.0123	136.888	surface	5	Report	ICPMS	Caritat and Cooper, 2011	https://ecat.ga.gov.au/geonetwork/srv/eng/catalog.search#/metadata/82869
916	Australia	-37.081	140.794	surface	5	Report	ICPMS	Caritat and Cooper, 2011	https://ecat.ga.gov.au/geonetwork/srv/eng/catalog.search#/metadata/82869
917	Australia	-26.3032	139.386	surface	5	Report	ICPMS	Caritat and Cooper, 2011	https://ecat.ga.gov.au/geonetwork/srv/eng/catalog.search#/metadata/82869
918	Australia	-29.4139	139.518	surface	5	Report	ICPMS	Caritat and Cooper, 2011	https://ecat.ga.gov.au/geonetwork/srv/eng/catalog.search#/metadata/82869
919	Australia	-31.3918	140.718	surface	5	Report	ICPMS	Caritat and Cooper, 2011	https://ecat.ga.gov.au/geonetwork/srv/eng/catalog.search#/metadata/82869
920	Australia	-34.528	138.462	surface	5	Report	ICPMS	Caritat and Cooper, 2011	https://ecat.ga.gov.au/geonetwork/srv/eng/catalog.search#/metadata/82869
921	Australia	-30.5436	131.061	surface	5	Report	ICPMS	Caritat and Cooper, 2011	https://ecat.ga.gov.au/geonetwork/srv/eng/catalog.search#/metadata/82869
922	Australia	-35.5403	138.577	surface	5	Report	ICPMS	Caritat and Cooper, 2011	https://ecat.ga.gov.au/geonetwork/srv/eng/catalog.search#/metadata/82869
923	Australia	-32.2845	134.926	surface	5	Report	ICPMS	Caritat and Cooper, 2011	https://ecat.ga.gov.au/geonetwork/srv/eng/catalog.search#/metadata/82869
924	Australia	-33.8208	140.05	surface	5	Report	ICPMS	Caritat and Cooper, 2011	https://ecat.ga.gov.au/geonetwork/srv/eng/catalog.search#/metadata/82869
925	Australia	-26.4901	140.25	surface	5	Report	ICPMS	Caritat and Cooper, 2011	https://ecat.ga.gov.au/geonetwork/srv/eng/catalog.search#/metadata/82869
926	Australia	-28.4823	139.987	surface	5	Report	ICPMS	Caritat and Cooper, 2011	https://ecat.ga.gov.au/geonetwork/srv/eng/catalog.search#/metadata/82869
927	Australia	-30.6163	137.339	surface	5	Report	ICPMS	Caritat and Cooper, 2011	https://ecat.ga.gov.au/geonetwork/srv/eng/catalog.search#/metadata/82869
928	Australia	-28.1923	133.005	surface	5	Report	ICPMS	Caritat and Cooper, 2011	https://ecat.ga.gov.au/geonetwork/srv/eng/catalog.search#/metadata/82869
929	Australia	-29.2472	138.212	surface	5	Report	ICPMS	Caritat and Cooper, 2011	https://ecat.ga.gov.au/geonetwork/srv/eng/catalog.search#/metadata/82869
930	Australia	-28.0414	136.053	surface	5	Report	ICPMS	Caritat and Cooper, 2011	https://ecat.ga.gov.au/geonetwork/srv/eng/catalog.search#/metadata/82869
931	Australia	-27.9613	136.076	surface	5	Report	ICPMS	Caritat and Cooper, 2011	https://ecat.ga.gov.au/geonetwork/srv/eng/catalog.search#/metadata/82869
932	Australia	-27.356	138.096	surface	5	Report	ICPMS	Caritat and Cooper, 2011	https://ecat.ga.gov.au/geonetwork/srv/eng/catalog.search#/metadata/82869
933	Australia	-28.5593	138.018	surface	5	Report	ICPMS	Caritat and Cooper, 2011	https://ecat.ga.gov.au/geonetwork/srv/eng/catalog.search#/metadata/82869
934	Australia	-28.1511	135.28	surface	5	Report	ICPMS	Caritat and Cooper, 2011	https://ecat.ga.gov.au/geonetwork/srv/eng/catalog.search#/metadata/82869
935	Australia	-28.1152	133.511	surface	5	Report	ICPMS	Caritat and Cooper, 2011	https://ecat.ga.gov.au/geonetwork/srv/eng/catalog.search#/metadata/82869
936	Australia	-32.1583	136.785	surface	5	Report	ICPMS	Caritat and Cooper, 2011	https://ecat.ga.gov.au/geonetwork/srv/eng/catalog.search#/metadata/82869
937	Australia	-30.5352	135.539	surface	5	Report	ICPMS	Caritat and Cooper, 2011	https://ecat.ga.gov.au/geonetwork/srv/eng/catalog.search#/metadata/82869
938	Australia	-32.4485	136.005	surface	5	Report	ICPMS	Caritat and Cooper, 2011	https://ecat.ga.gov.au/geonetwork/srv/eng/catalog.search#/metadata/82869
939	Australia	-34.1513	138.261	surface	5	Report	ICPMS	Caritat and Cooper, 2011	https://ecat.ga.gov.au/geonetwork/srv/eng/catalog.search#/metadata/82869
940	Australia	-27.6046	137.461	surface	5	Report	ICPMS	Caritat and Cooper, 2011	https://ecat.ga.gov.au/geonetwork/srv/eng/catalog.search#/metadata/82869
941	Australia	-27.0618	138.778	surface	5	Report	ICPMS	Caritat and Cooper, 2011	https://ecat.ga.gov.au/geonetwork/srv/eng/catalog.search#/metadata/82869
942	Australia	-29.5626	134.16	surface	5	Report	ICPMS	Caritat and Cooper, 2011	https://ecat.ga.gov.au/geonetwork/srv/eng/catalog.search#/metadata/82869
943	Australia	-28.0666	139.274	surface	5	Report	ICPMS	Caritat and Cooper, 2011	https://ecat.ga.gov.au/geonetwork/srv/eng/catalog.search#/metadata/82869
944	Australia	-29.017	140.497	surface	5	Report	ICPMS	Caritat and Cooper, 2011	https://ecat.ga.gov.au/geonetwork/srv/eng/catalog.search#/metadata/82869
945	Australia	-32.9222	134.159	surface	5	Report	ICPMS	Caritat and Cooper, 2011	https://ecat.ga.gov.au/geonetwork/srv/eng/catalog.search#/metadata/82869
946	Australia	-30.0638	140.239	surface	5	Report	ICPMS	Caritat and Cooper, 2011	https://ecat.ga.gov.au/geonetwork/srv/eng/catalog.search#/metadata/82869
947	Australia	-26.7728	138.294	surface	5	Report	ICPMS	Caritat and Cooper, 2011	https://ecat.ga.gov.au/geonetwork/srv/eng/catalog.search#/metadata/82869
948	Australia	-30.4805	133.688	surface	5	Report	ICPMS	Caritat and Cooper, 2011	https://ecat.ga.gov.au/geonetwork/srv/eng/catalog.search#/metadata/82869
949	Australia	-29.3802	139.982	surface	5	Report	ICPMS	Caritat and Cooper, 2011	https://ecat.ga.gov.au/geonetwork/srv/eng/catalog.search#/metadata/82869
950	Australia	-32.4323	134.088	surface	5	Report	ICPMS	Caritat and Cooper, 2011	https://ecat.ga.gov.au/geonetwork/srv/eng/catalog.search#/metadata/82869
951	Australia	-32.8021	137.575	surface	5	Report	ICPMS	Caritat and Cooper, 2011	https://ecat.ga.gov.au/geonetwork/srv/eng/catalog.search#/metadata/82869
952	Australia	-30.2301	140.699	surface	5	Report	ICPMS	Caritat and Cooper, 2011	https://ecat.ga.gov.au/geonetwork/srv/eng/catalog.search#/metadata/82869
953	Australia	-30.5827	134.797	surface	5	Report	ICPMS	Caritat and Cooper, 2011	https://ecat.ga.gov.au/geonetwork/srv/eng/catalog.search#/metadata/82869
954	Australia	-34.3348	137.931	surface	5	Report	ICPMS	Caritat and Cooper, 2011	https://ecat.ga.gov.au/geonetwork/srv/eng/catalog.search#/metadata/82869
955	Australia	-29.1715	136.325	surface	5	Report	ICPMS	Caritat and Cooper, 2011	https://ecat.ga.gov.au/geonetwork/srv/eng/catalog.search#/metadata/82869
956	Australia	-34.4046	140.846	surface	5	Report	ICPMS	Caritat and Cooper, 2011	https://ecat.ga.gov.au/geonetwork/srv/eng/catalog.search#/metadata/82869
957	Australia	-41.0492	144.675	surface	90	Report	ICPMS	Caritat and Cooper, 2011	https://ecat.ga.gov.au/geonetwork/srv/eng/catalog.search#/metadata/82869
958	Australia	-41.5872	147.236	surface	80	Report	ICPMS	Caritat and Cooper, 2011	https://ecat.ga.gov.au/geonetwork/srv/eng/catalog.search#/metadata/82869
959	Australia	-41.6596	144.934	surface	80	Report	ICPMS	Caritat and Cooper, 2011	https://ecat.ga.gov.au/geonetwork/srv/eng/catalog.search#/metadata/82869
960	Australia	-41.7565	147.186	surface	80	Report	ICPMS	Caritat and Cooper, 2011	https://ecat.ga.gov.au/geonetwork/srv/eng/catalog.search#/metadata/82869
961	Australia	-41.504	147.059	surface	60	Report	ICPMS	Caritat and Cooper, 2011	https://ecat.ga.gov.au/geonetwork/srv/eng/catalog.search#/metadata/82869
962	Australia	-42.78	147.088	surface	50	Report	ICPMS	Caritat and Cooper, 2011	https://ecat.ga.gov.au/geonetwork/srv/eng/catalog.search#/metadata/82869
963	Australia	-42.4752	146.723	surface	50	Report	ICPMS	Caritat and Cooper, 2011	https://ecat.ga.gov.au/geonetwork/srv/eng/catalog.search#/metadata/82869
964	Australia	-42.4756	146.723	surface	50	Report	ICPMS	Caritat and Cooper, 2011	https://ecat.ga.gov.au/geonetwork/srv/eng/catalog.search#/metadata/82869
965	Australia	-41.2677	146.419	surface	50	Report	ICPMS	Caritat and Cooper, 2011	https://ecat.ga.gov.au/geonetwork/srv/eng/catalog.search#/metadata/82869
966	Australia	-42.5058	146.693	surface	40	Report	ICPMS	Caritat and Cooper, 2011	https://ecat.ga.gov.au/geonetwork/srv/eng/catalog.search#/metadata/82869
967	Australia	-43.3302	146.97	surface	40	Report	ICPMS	Caritat and Cooper, 2011	https://ecat.ga.gov.au/geonetwork/srv/eng/catalog.search#/metadata/82869
968	Australia	-42.705	147.267	surface	30	Report	ICPMS	Caritat and Cooper, 2011	https://ecat.ga.gov.au/geonetwork/srv/eng/catalog.search#/metadata/82869
969	Australia	-42.4472	145.538	surface	20	Report	ICPMS	Caritat and Cooper, 2011	https://ecat.ga.gov.au/geonetwork/srv/eng/catalog.search#/metadata/82869
970	Australia	-42.8713	147.7	surface	20	Report	ICPMS	Caritat and Cooper, 2011	https://ecat.ga.gov.au/geonetwork/srv/eng/catalog.search#/metadata/82869
971	Australia	-38.0876	144.279	surface	90	Report	ICPMS	Caritat and Cooper, 2011	https://ecat.ga.gov.au/geonetwork/srv/eng/catalog.search#/metadata/82869
972	Australia	-37.5593	149.149	surface	90	Report	ICPMS	Caritat and Cooper, 2011	https://ecat.ga.gov.au/geonetwork/srv/eng/catalog.search#/metadata/82869
973	Australia	-38.6972	145.884	surface	80	Report	ICPMS	Caritat and Cooper, 2011	https://ecat.ga.gov.au/geonetwork/srv/eng/catalog.search#/metadata/82869
974	Australia	-37.7745	147.842	surface	80	Report	ICPMS	Caritat and Cooper, 2011	https://ecat.ga.gov.au/geonetwork/srv/eng/catalog.search#/metadata/82869
975	Australia	-37.7864	144.589	surface	80	Report	ICPMS	Caritat and Cooper, 2011	https://ecat.ga.gov.au/geonetwork/srv/eng/catalog.search#/metadata/82869
976	Australia	-37.7359	145.21	surface	70	Report	ICPMS	Caritat and Cooper, 2011	https://ecat.ga.gov.au/geonetwork/srv/eng/catalog.search#/metadata/82869
977	Australia	-37.1744	145.569	surface	60	Report	ICPMS	Caritat and Cooper, 2011	https://ecat.ga.gov.au/geonetwork/srv/eng/catalog.search#/metadata/82869
978	Australia	-36.1532	141.999	surface	60	Report	ICPMS	Caritat and Cooper, 2011	https://ecat.ga.gov.au/geonetwork/srv/eng/catalog.search#/metadata/82869
979	Australia	-36.2457	146.269	surface	60	Report	ICPMS	Caritat and Cooper, 2011	https://ecat.ga.gov.au/geonetwork/srv/eng/catalog.search#/metadata/82869
980	Australia	-38.1913	145.554	surface	60	Report	ICPMS	Caritat and Cooper, 2011	https://ecat.ga.gov.au/geonetwork/srv/eng/catalog.search#/metadata/82869
981	Australia	-38.7295	143.232	surface	60	Report	ICPMS	Caritat and Cooper, 2011	https://ecat.ga.gov.au/geonetwork/srv/eng/catalog.search#/metadata/82869
982	Australia	-38.0251	147.175	surface	60	Report	ICPMS	Caritat and Cooper, 2011	https://ecat.ga.gov.au/geonetwork/srv/eng/catalog.search#/metadata/82869
983	Australia	-38.587	146.909	surface	50	Report	ICPMS	Caritat and Cooper, 2011	https://ecat.ga.gov.au/geonetwork/srv/eng/catalog.search#/metadata/82869
984	Australia	-36.1248	144.982	surface	50	Report	ICPMS	Caritat and Cooper, 2011	https://ecat.ga.gov.au/geonetwork/srv/eng/catalog.search#/metadata/82869
985	Australia	-38.1733	141.722	surface	50	Report	ICPMS	Caritat and Cooper, 2011	https://ecat.ga.gov.au/geonetwork/srv/eng/catalog.search#/metadata/82869
986	Australia	-38.0123	143.644	surface	40	Report	ICPMS	Caritat and Cooper, 2011	https://ecat.ga.gov.au/geonetwork/srv/eng/catalog.search#/metadata/82869
987	Australia	-35.4773	141.99	surface	40	Report	ICPMS	Caritat and Cooper, 2011	https://ecat.ga.gov.au/geonetwork/srv/eng/catalog.search#/metadata/82869
988	Australia	-38.3541	142.496	surface	40	Report	ICPMS	Caritat and Cooper, 2011	https://ecat.ga.gov.au/geonetwork/srv/eng/catalog.search#/metadata/82869
989	Australia	-38.4765	144.934	surface	40	Report	ICPMS	Caritat and Cooper, 2011	https://ecat.ga.gov.au/geonetwork/srv/eng/catalog.search#/metadata/82869
990	Australia	-38.6608	146.274	surface	40	Report	ICPMS	Caritat and Cooper, 2011	https://ecat.ga.gov.au/geonetwork/srv/eng/catalog.search#/metadata/82869
991	Australia	-35.3956	143.65	surface	40	Report	ICPMS	Caritat and Cooper, 2011	https://ecat.ga.gov.au/geonetwork/srv/eng/catalog.search#/metadata/82869
992	Australia	-38.2911	142.674	surface	40	Report	ICPMS	Caritat and Cooper, 2011	https://ecat.ga.gov.au/geonetwork/srv/eng/catalog.search#/metadata/82869
993	Australia	-38.3814	142.597	surface	40	Report	ICPMS	Caritat and Cooper, 2011	https://ecat.ga.gov.au/geonetwork/srv/eng/catalog.search#/metadata/82869
994	Australia	-37.8301	147.58	surface	40	Report	ICPMS	Caritat and Cooper, 2011	https://ecat.ga.gov.au/geonetwork/srv/eng/catalog.search#/metadata/82869
995	Australia	-37.7449	148.956	surface	40	Report	ICPMS	Caritat and Cooper, 2011	https://ecat.ga.gov.au/geonetwork/srv/eng/catalog.search#/metadata/82869
996	Australia	-35.9732	144.168	surface	40	Report	ICPMS	Caritat and Cooper, 2011	https://ecat.ga.gov.au/geonetwork/srv/eng/catalog.search#/metadata/82869
997	Australia	-35.7518	143.66	surface	30	Report	ICPMS	Caritat and Cooper, 2011	https://ecat.ga.gov.au/geonetwork/srv/eng/catalog.search#/metadata/82869
998	Australia	-35.9834	144.933	surface	30	Report	ICPMS	Caritat and Cooper, 2011	https://ecat.ga.gov.au/geonetwork/srv/eng/catalog.search#/metadata/82869
999	Australia	-35.3967	143.649	surface	30	Report	ICPMS	Caritat and Cooper, 2011	https://ecat.ga.gov.au/geonetwork/srv/eng/catalog.search#/metadata/82869
1000	Australia	-35.6941	142.617	surface	30	Report	ICPMS	Caritat and Cooper, 2011	https://ecat.ga.gov.au/geonetwork/srv/eng/catalog.search#/metadata/82869
1001	Australia	-37.5778	141.385	surface	30	Report	ICPMS	Caritat and Cooper, 2011	https://ecat.ga.gov.au/geonetwork/srv/eng/catalog.search#/metadata/82869
1002	Australia	-38.2905	142.675	surface	30	Report	ICPMS	Caritat and Cooper, 2011	https://ecat.ga.gov.au/geonetwork/srv/eng/catalog.search#/metadata/82869
1003	Australia	-35.4901	142.947	surface	30	Report	ICPMS	Caritat and Cooper, 2011	https://ecat.ga.gov.au/geonetwork/srv/eng/catalog.search#/metadata/82869
1004	Australia	-37.7195	148.476	surface	30	Report	ICPMS	Caritat and Cooper, 2011	https://ecat.ga.gov.au/geonetwork/srv/eng/catalog.search#/metadata/82869
1005	Australia	-36.0371	144.309	surface	30	Report	ICPMS	Caritat and Cooper, 2011	https://ecat.ga.gov.au/geonetwork/srv/eng/catalog.search#/metadata/82869
1006	Australia	-35.3891	143.072	surface	20	Report	ICPMS	Caritat and Cooper, 2011	https://ecat.ga.gov.au/geonetwork/srv/eng/catalog.search#/metadata/82869
1007	Australia	-35.1156	141.553	surface	20	Report	ICPMS	Caritat and Cooper, 2011	https://ecat.ga.gov.au/geonetwork/srv/eng/catalog.search#/metadata/82869
1008	Australia	-36.0375	144.309	surface	20	Report	ICPMS	Caritat and Cooper, 2011	https://ecat.ga.gov.au/geonetwork/srv/eng/catalog.search#/metadata/82869
1009	Australia	-37.4769	149.643	surface	20	Report	ICPMS	Caritat and Cooper, 2011	https://ecat.ga.gov.au/geonetwork/srv/eng/catalog.search#/metadata/82869
1010	Australia	-37.927	141.28	surface	20	Report	ICPMS	Caritat and Cooper, 2011	https://ecat.ga.gov.au/geonetwork/srv/eng/catalog.search#/metadata/82869
1011	Australia	-37.7022	148.561	surface	20	Report	ICPMS	Caritat and Cooper, 2011	https://ecat.ga.gov.au/geonetwork/srv/eng/catalog.search#/metadata/82869
1012	Australia	-34.9838	142.06	surface	20	Report	ICPMS	Caritat and Cooper, 2011	https://ecat.ga.gov.au/geonetwork/srv/eng/catalog.search#/metadata/82869
1013	Australia	-36.024	146.278	surface	20	Report	ICPMS	Caritat and Cooper, 2011	https://ecat.ga.gov.au/geonetwork/srv/eng/catalog.search#/metadata/82869
1014	Australia	-36.0313	147.353	surface	20	Report	ICPMS	Caritat and Cooper, 2011	https://ecat.ga.gov.au/geonetwork/srv/eng/catalog.search#/metadata/82869
1015	Australia	-37.7103	144.839	surface	10	Report	ICPMS	Caritat and Cooper, 2011	https://ecat.ga.gov.au/geonetwork/srv/eng/catalog.search#/metadata/82869
1016	Australia	-37.9818	147.41	surface	5	Report	ICPMS	Caritat and Cooper, 2011	https://ecat.ga.gov.au/geonetwork/srv/eng/catalog.search#/metadata/82869
1017	Australia	-37.7193	148.477	surface	5	Report	ICPMS	Caritat and Cooper, 2011	https://ecat.ga.gov.au/geonetwork/srv/eng/catalog.search#/metadata/82869
1018	Australia	-36.1712	144.747	surface	5	Report	ICPMS	Caritat and Cooper, 2011	https://ecat.ga.gov.au/geonetwork/srv/eng/catalog.search#/metadata/82869
1019	Australia	-35.8178	142.412	surface	5	Report	ICPMS	Caritat and Cooper, 2011	https://ecat.ga.gov.au/geonetwork/srv/eng/catalog.search#/metadata/82869
1020	Australia	-36.774	142.076	surface	5	Report	ICPMS	Caritat and Cooper, 2011	https://ecat.ga.gov.au/geonetwork/srv/eng/catalog.search#/metadata/82869
1021	Australia	-38.2683	144.347	surface	5	Report	ICPMS	Caritat and Cooper, 2011	https://ecat.ga.gov.au/geonetwork/srv/eng/catalog.search#/metadata/82869
1022	Australia	-34.3601	142.212	surface	5	Report	ICPMS	Caritat and Cooper, 2011	https://ecat.ga.gov.au/geonetwork/srv/eng/catalog.search#/metadata/82869
1023	Australia	-36.1625	141.483	surface	5	Report	ICPMS	Caritat and Cooper, 2011	https://ecat.ga.gov.au/geonetwork/srv/eng/catalog.search#/metadata/82869
1024	Australia	-37.6028	141.445	surface	5	Report	ICPMS	Caritat and Cooper, 2011	https://ecat.ga.gov.au/geonetwork/srv/eng/catalog.search#/metadata/82869
1025	Australia	-20.857	120.689	surface	130	Report	ICPMS	Caritat and Cooper, 2011	https://ecat.ga.gov.au/geonetwork/srv/eng/catalog.search#/metadata/82869
1026	Australia	-16.7362	123.909	surface	110	Report	ICPMS	Caritat and Cooper, 2011	https://ecat.ga.gov.au/geonetwork/srv/eng/catalog.search#/metadata/82869
1027	Australia	-25.2228	118.988	surface	80	Report	ICPMS	Caritat and Cooper, 2011	https://ecat.ga.gov.au/geonetwork/srv/eng/catalog.search#/metadata/82869
1028	Australia	-32.3271	124.899	surface	80	Report	ICPMS	Caritat and Cooper, 2011	https://ecat.ga.gov.au/geonetwork/srv/eng/catalog.search#/metadata/82869
1029	Australia	-22.8607	120.289	surface	80	Report	ICPMS	Caritat and Cooper, 2011	https://ecat.ga.gov.au/geonetwork/srv/eng/catalog.search#/metadata/82869
1030	Australia	-29.3822	126.292	surface	80	Report	ICPMS	Caritat and Cooper, 2011	https://ecat.ga.gov.au/geonetwork/srv/eng/catalog.search#/metadata/82869
1031	Australia	-29.7178	125.256	surface	80	Report	ICPMS	Caritat and Cooper, 2011	https://ecat.ga.gov.au/geonetwork/srv/eng/catalog.search#/metadata/82869
1032	Australia	-24.6404	113.845	surface	80	Report	ICPMS	Caritat and Cooper, 2011	https://ecat.ga.gov.au/geonetwork/srv/eng/catalog.search#/metadata/82869
1033	Australia	-31.9066	115.963	surface	80	Report	ICPMS	Caritat and Cooper, 2011	https://ecat.ga.gov.au/geonetwork/srv/eng/catalog.search#/metadata/82869
1034	Australia	-31.6287	115.73	surface	70	Report	ICPMS	Caritat and Cooper, 2011	https://ecat.ga.gov.au/geonetwork/srv/eng/catalog.search#/metadata/82869
1035	Australia	-29.8712	121.987	surface	70	Report	ICPMS	Caritat and Cooper, 2011	https://ecat.ga.gov.au/geonetwork/srv/eng/catalog.search#/metadata/82869
1036	Australia	-29.1769	124.621	surface	70	Report	ICPMS	Caritat and Cooper, 2011	https://ecat.ga.gov.au/geonetwork/srv/eng/catalog.search#/metadata/82869
1037	Australia	-34.9843	116.63	surface	70	Report	ICPMS	Caritat and Cooper, 2011	https://ecat.ga.gov.au/geonetwork/srv/eng/catalog.search#/metadata/82869
1038	Australia	-33.0673	123.45	surface	70	Report	ICPMS	Caritat and Cooper, 2011	https://ecat.ga.gov.au/geonetwork/srv/eng/catalog.search#/metadata/82869
1039	Australia	-32.9411	120.345	surface	70	Report	ICPMS	Caritat and Cooper, 2011	https://ecat.ga.gov.au/geonetwork/srv/eng/catalog.search#/metadata/82869
1040	Australia	-28.2668	117.388	surface	70	Report	ICPMS	Caritat and Cooper, 2011	https://ecat.ga.gov.au/geonetwork/srv/eng/catalog.search#/metadata/82869
1041	Australia	-28.3466	125.39	surface	60	Report	ICPMS	Caritat and Cooper, 2011	https://ecat.ga.gov.au/geonetwork/srv/eng/catalog.search#/metadata/82869
1042	Australia	-21.615	115.925	surface	60	Report	ICPMS	Caritat and Cooper, 2011	https://ecat.ga.gov.au/geonetwork/srv/eng/catalog.search#/metadata/82869
1043	Australia	-17.0783	124.067	surface	60	Report	ICPMS	Caritat and Cooper, 2011	https://ecat.ga.gov.au/geonetwork/srv/eng/catalog.search#/metadata/82869
1044	Australia	-17.3467	124.367	surface	60	Report	ICPMS	Caritat and Cooper, 2011	https://ecat.ga.gov.au/geonetwork/srv/eng/catalog.search#/metadata/82869
1045	Australia	-32.3449	121.706	surface	60	Report	ICPMS	Caritat and Cooper, 2011	https://ecat.ga.gov.au/geonetwork/srv/eng/catalog.search#/metadata/82869
1046	Australia	-34.6502	118.626	surface	60	Report	ICPMS	Caritat and Cooper, 2011	https://ecat.ga.gov.au/geonetwork/srv/eng/catalog.search#/metadata/82869
1047	Australia	-33.8759	120.227	surface	60	Report	ICPMS	Caritat and Cooper, 2011	https://ecat.ga.gov.au/geonetwork/srv/eng/catalog.search#/metadata/82869
1048	Australia	-31.6582	128.053	surface	60	Report	ICPMS	Caritat and Cooper, 2011	https://ecat.ga.gov.au/geonetwork/srv/eng/catalog.search#/metadata/82869
1049	Australia	-29.4221	120.52	surface	60	Report	ICPMS	Caritat and Cooper, 2011	https://ecat.ga.gov.au/geonetwork/srv/eng/catalog.search#/metadata/82869
1050	Australia	-25.7416	115.124	surface	60	Report	ICPMS	Caritat and Cooper, 2011	https://ecat.ga.gov.au/geonetwork/srv/eng/catalog.search#/metadata/82869
1051	Australia	-24.75	116.26	surface	60	Report	ICPMS	Caritat and Cooper, 2011	https://ecat.ga.gov.au/geonetwork/srv/eng/catalog.search#/metadata/82869
1052	Australia	-31.8126	123.854	surface	50	Report	ICPMS	Caritat and Cooper, 2011	https://ecat.ga.gov.au/geonetwork/srv/eng/catalog.search#/metadata/82869
1053	Australia	-22.1038	118.284	surface	50	Report	ICPMS	Caritat and Cooper, 2011	https://ecat.ga.gov.au/geonetwork/srv/eng/catalog.search#/metadata/82869
1054	Australia	-32.9995	118.555	surface	50	Report	ICPMS	Caritat and Cooper, 2011	https://ecat.ga.gov.au/geonetwork/srv/eng/catalog.search#/metadata/82869
1055	Australia	-33.7718	119.957	surface	50	Report	ICPMS	Caritat and Cooper, 2011	https://ecat.ga.gov.au/geonetwork/srv/eng/catalog.search#/metadata/82869
1056	Australia	-32.3446	121.706	surface	50	Report	ICPMS	Caritat and Cooper, 2011	https://ecat.ga.gov.au/geonetwork/srv/eng/catalog.search#/metadata/82869
1057	Australia	-29.4789	125.171	surface	50	Report	ICPMS	Caritat and Cooper, 2011	https://ecat.ga.gov.au/geonetwork/srv/eng/catalog.search#/metadata/82869
1058	Australia	-32.0612	125.624	surface	50	Report	ICPMS	Caritat and Cooper, 2011	https://ecat.ga.gov.au/geonetwork/srv/eng/catalog.search#/metadata/82869
1059	Australia	-28.7638	120.623	surface	50	Report	ICPMS	Caritat and Cooper, 2011	https://ecat.ga.gov.au/geonetwork/srv/eng/catalog.search#/metadata/82869
1060	Australia	-26.6075	118.166	surface	50	Report	ICPMS	Caritat and Cooper, 2011	https://ecat.ga.gov.au/geonetwork/srv/eng/catalog.search#/metadata/82869
1061	Australia	-31.3509	120.209	surface	50	Report	ICPMS	Caritat and Cooper, 2011	https://ecat.ga.gov.au/geonetwork/srv/eng/catalog.search#/metadata/82869
1062	Australia	-25.1933	115.511	surface	50	Report	ICPMS	Caritat and Cooper, 2011	https://ecat.ga.gov.au/geonetwork/srv/eng/catalog.search#/metadata/82869
1063	Australia	-25.1472	116.933	surface	50	Report	ICPMS	Caritat and Cooper, 2011	https://ecat.ga.gov.au/geonetwork/srv/eng/catalog.search#/metadata/82869
1064	Australia	-32.1665	125.36	surface	50	Report	ICPMS	Caritat and Cooper, 2011	https://ecat.ga.gov.au/geonetwork/srv/eng/catalog.search#/metadata/82869
1065	Australia	-22.518	116.605	surface	50	Report	ICPMS	Caritat and Cooper, 2011	https://ecat.ga.gov.au/geonetwork/srv/eng/catalog.search#/metadata/82869
1066	Australia	-31.9538	120.776	surface	50	Report	ICPMS	Caritat and Cooper, 2011	https://ecat.ga.gov.au/geonetwork/srv/eng/catalog.search#/metadata/82869
1067	Australia	-26.2141	122.122	surface	50	Report	ICPMS	Caritat and Cooper, 2011	https://ecat.ga.gov.au/geonetwork/srv/eng/catalog.search#/metadata/82869
1068	Australia	-30.6985	115.585	surface	50	Report	ICPMS	Caritat and Cooper, 2011	https://ecat.ga.gov.au/geonetwork/srv/eng/catalog.search#/metadata/82869
1069	Australia	-25.026	115.864	surface	50	Report	ICPMS	Caritat and Cooper, 2011	https://ecat.ga.gov.au/geonetwork/srv/eng/catalog.search#/metadata/82869
1070	Australia	-28.0877	123.358	surface	50	Report	ICPMS	Caritat and Cooper, 2011	https://ecat.ga.gov.au/geonetwork/srv/eng/catalog.search#/metadata/82869
1071	Australia	-20.8578	120.689	surface	50	Report	ICPMS	Caritat and Cooper, 2011	https://ecat.ga.gov.au/geonetwork/srv/eng/catalog.search#/metadata/82869
1072	Australia	-29.8709	117.715	surface	50	Report	ICPMS	Caritat and Cooper, 2011	https://ecat.ga.gov.au/geonetwork/srv/eng/catalog.search#/metadata/82869
1073	Australia	-27.198	119.954	surface	50	Report	ICPMS	Caritat and Cooper, 2011	https://ecat.ga.gov.au/geonetwork/srv/eng/catalog.search#/metadata/82869
1074	Australia	-30.9239	127.452	surface	50	Report	ICPMS	Caritat and Cooper, 2011	https://ecat.ga.gov.au/geonetwork/srv/eng/catalog.search#/metadata/82869
1075	Australia	-33.7432	121.255	surface	50	Report	ICPMS	Caritat and Cooper, 2011	https://ecat.ga.gov.au/geonetwork/srv/eng/catalog.search#/metadata/82869
1076	Australia	-22.7363	116.122	surface	40	Report	ICPMS	Caritat and Cooper, 2011	https://ecat.ga.gov.au/geonetwork/srv/eng/catalog.search#/metadata/82869
1077	Australia	-21.7283	117.257	surface	40	Report	ICPMS	Caritat and Cooper, 2011	https://ecat.ga.gov.au/geonetwork/srv/eng/catalog.search#/metadata/82869
1078	Australia	-28.9365	123.272	surface	40	Report	ICPMS	Caritat and Cooper, 2011	https://ecat.ga.gov.au/geonetwork/srv/eng/catalog.search#/metadata/82869
1079	Australia	-25.0138	118.27	surface	40	Report	ICPMS	Caritat and Cooper, 2011	https://ecat.ga.gov.au/geonetwork/srv/eng/catalog.search#/metadata/82869
1080	Australia	-26.708	114.671	surface	40	Report	ICPMS	Caritat and Cooper, 2011	https://ecat.ga.gov.au/geonetwork/srv/eng/catalog.search#/metadata/82869
1081	Australia	-28.2882	118.318	surface	40	Report	ICPMS	Caritat and Cooper, 2011	https://ecat.ga.gov.au/geonetwork/srv/eng/catalog.search#/metadata/82869
1082	Australia	-28.7293	123.862	surface	40	Report	ICPMS	Caritat and Cooper, 2011	https://ecat.ga.gov.au/geonetwork/srv/eng/catalog.search#/metadata/82869
1083	Australia	-29.9187	121.359	surface	40	Report	ICPMS	Caritat and Cooper, 2011	https://ecat.ga.gov.au/geonetwork/srv/eng/catalog.search#/metadata/82869
1084	Australia	-24.1068	116.455	surface	40	Report	ICPMS	Caritat and Cooper, 2011	https://ecat.ga.gov.au/geonetwork/srv/eng/catalog.search#/metadata/82869
1085	Australia	-27.3553	115.901	surface	40	Report	ICPMS	Caritat and Cooper, 2011	https://ecat.ga.gov.au/geonetwork/srv/eng/catalog.search#/metadata/82869
1086	Australia	-17.3729	124.028	surface	40	Report	ICPMS	Caritat and Cooper, 2011	https://ecat.ga.gov.au/geonetwork/srv/eng/catalog.search#/metadata/82869
1087	Australia	-31.7374	124.448	surface	40	Report	ICPMS	Caritat and Cooper, 2011	https://ecat.ga.gov.au/geonetwork/srv/eng/catalog.search#/metadata/82869
1088	Australia	-23.1731	120.02	surface	40	Report	ICPMS	Caritat and Cooper, 2011	https://ecat.ga.gov.au/geonetwork/srv/eng/catalog.search#/metadata/82869
1089	Australia	-25.1472	116.934	surface	40	Report	ICPMS	Caritat and Cooper, 2011	https://ecat.ga.gov.au/geonetwork/srv/eng/catalog.search#/metadata/82869
1090	Australia	-28.8937	116.385	surface	40	Report	ICPMS	Caritat and Cooper, 2011	https://ecat.ga.gov.au/geonetwork/srv/eng/catalog.search#/metadata/82869
1091	Australia	-33.3153	115.837	surface	40	Report	ICPMS	Caritat and Cooper, 2011	https://ecat.ga.gov.au/geonetwork/srv/eng/catalog.search#/metadata/82869
1092	Australia	-23.4654	117.573	surface	40	Report	ICPMS	Caritat and Cooper, 2011	https://ecat.ga.gov.au/geonetwork/srv/eng/catalog.search#/metadata/82869
1093	Australia	-32.1126	123.74	surface	40	Report	ICPMS	Caritat and Cooper, 2011	https://ecat.ga.gov.au/geonetwork/srv/eng/catalog.search#/metadata/82869
1094	Australia	-26.181	117.973	surface	40	Report	ICPMS	Caritat and Cooper, 2011	https://ecat.ga.gov.au/geonetwork/srv/eng/catalog.search#/metadata/82869
1095	Australia	-22.386	114.051	surface	40	Report	ICPMS	Caritat and Cooper, 2011	https://ecat.ga.gov.au/geonetwork/srv/eng/catalog.search#/metadata/82869
1096	Australia	-27.3952	114.137	surface	40	Report	ICPMS	Caritat and Cooper, 2011	https://ecat.ga.gov.au/geonetwork/srv/eng/catalog.search#/metadata/82869
1097	Australia	-29.9465	123.699	surface	40	Report	ICPMS	Caritat and Cooper, 2011	https://ecat.ga.gov.au/geonetwork/srv/eng/catalog.search#/metadata/82869
1098	Australia	-29.545	116.714	surface	40	Report	ICPMS	Caritat and Cooper, 2011	https://ecat.ga.gov.au/geonetwork/srv/eng/catalog.search#/metadata/82869
1099	Australia	-22.6456	119.969	surface	40	Report	ICPMS	Caritat and Cooper, 2011	https://ecat.ga.gov.au/geonetwork/srv/eng/catalog.search#/metadata/82869
1100	Australia	-26.289	116.889	surface	40	Report	ICPMS	Caritat and Cooper, 2011	https://ecat.ga.gov.au/geonetwork/srv/eng/catalog.search#/metadata/82869
1101	Australia	-28.1765	115.702	surface	40	Report	ICPMS	Caritat and Cooper, 2011	https://ecat.ga.gov.au/geonetwork/srv/eng/catalog.search#/metadata/82869
1102	Australia	-25.0453	117.587	surface	40	Report	ICPMS	Caritat and Cooper, 2011	https://ecat.ga.gov.au/geonetwork/srv/eng/catalog.search#/metadata/82869
1103	Australia	-22.7286	115.698	surface	40	Report	ICPMS	Caritat and Cooper, 2011	https://ecat.ga.gov.au/geonetwork/srv/eng/catalog.search#/metadata/82869
1104	Australia	-25.0592	113.971	surface	40	Report	ICPMS	Caritat and Cooper, 2011	https://ecat.ga.gov.au/geonetwork/srv/eng/catalog.search#/metadata/82869
1105	Australia	-30.5294	121.203	surface	40	Report	ICPMS	Caritat and Cooper, 2011	https://ecat.ga.gov.au/geonetwork/srv/eng/catalog.search#/metadata/82869
1106	Australia	-31.2948	128.557	surface	40	Report	ICPMS	Caritat and Cooper, 2011	https://ecat.ga.gov.au/geonetwork/srv/eng/catalog.search#/metadata/82869
1107	Australia	-31.2344	121.962	surface	40	Report	ICPMS	Caritat and Cooper, 2011	https://ecat.ga.gov.au/geonetwork/srv/eng/catalog.search#/metadata/82869
1108	Australia	-23.6311	113.986	surface	40	Report	ICPMS	Caritat and Cooper, 2011	https://ecat.ga.gov.au/geonetwork/srv/eng/catalog.search#/metadata/82869
1109	Australia	-34.4006	118.726	surface	40	Report	ICPMS	Caritat and Cooper, 2011	https://ecat.ga.gov.au/geonetwork/srv/eng/catalog.search#/metadata/82869
1110	Australia	-30.2322	124.435	surface	40	Report	ICPMS	Caritat and Cooper, 2011	https://ecat.ga.gov.au/geonetwork/srv/eng/catalog.search#/metadata/82869
1111	Australia	-29.9076	115.995	surface	40	Report	ICPMS	Caritat and Cooper, 2011	https://ecat.ga.gov.au/geonetwork/srv/eng/catalog.search#/metadata/82869
1112	Australia	-27.8214	118.382	surface	40	Report	ICPMS	Caritat and Cooper, 2011	https://ecat.ga.gov.au/geonetwork/srv/eng/catalog.search#/metadata/82869
1113	Australia	-24.7735	120.184	surface	40	Report	ICPMS	Caritat and Cooper, 2011	https://ecat.ga.gov.au/geonetwork/srv/eng/catalog.search#/metadata/82869
1114	Australia	-24.5182	114.014	surface	40	Report	ICPMS	Caritat and Cooper, 2011	https://ecat.ga.gov.au/geonetwork/srv/eng/catalog.search#/metadata/82869
1115	Australia	-29.464	126.179	surface	40	Report	ICPMS	Caritat and Cooper, 2011	https://ecat.ga.gov.au/geonetwork/srv/eng/catalog.search#/metadata/82869
1116	Australia	-22.8225	114.898	surface	30	Report	ICPMS	Caritat and Cooper, 2011	https://ecat.ga.gov.au/geonetwork/srv/eng/catalog.search#/metadata/82869
1117	Australia	-24.1167	118.382	surface	30	Report	ICPMS	Caritat and Cooper, 2011	https://ecat.ga.gov.au/geonetwork/srv/eng/catalog.search#/metadata/82869
1118	Australia	-31.6369	124.932	surface	30	Report	ICPMS	Caritat and Cooper, 2011	https://ecat.ga.gov.au/geonetwork/srv/eng/catalog.search#/metadata/82869
1119	Australia	-21.771	115.406	surface	30	Report	ICPMS	Caritat and Cooper, 2011	https://ecat.ga.gov.au/geonetwork/srv/eng/catalog.search#/metadata/82869
1120	Australia	-32.7609	115.906	surface	30	Report	ICPMS	Caritat and Cooper, 2011	https://ecat.ga.gov.au/geonetwork/srv/eng/catalog.search#/metadata/82869
1121	Australia	-28.7457	124.032	surface	30	Report	ICPMS	Caritat and Cooper, 2011	https://ecat.ga.gov.au/geonetwork/srv/eng/catalog.search#/metadata/82869
1122	Australia	-26.4977	121.628	surface	30	Report	ICPMS	Caritat and Cooper, 2011	https://ecat.ga.gov.au/geonetwork/srv/eng/catalog.search#/metadata/82869
1123	Australia	-33.7314	121.991	surface	30	Report	ICPMS	Caritat and Cooper, 2011	https://ecat.ga.gov.au/geonetwork/srv/eng/catalog.search#/metadata/82869
1124	Australia	-32.9117	115.823	surface	30	Report	ICPMS	Caritat and Cooper, 2011	https://ecat.ga.gov.au/geonetwork/srv/eng/catalog.search#/metadata/82869
1125	Australia	-24.7004	115.309	surface	30	Report	ICPMS	Caritat and Cooper, 2011	https://ecat.ga.gov.au/geonetwork/srv/eng/catalog.search#/metadata/82869
1126	Australia	-28.6164	119.056	surface	30	Report	ICPMS	Caritat and Cooper, 2011	https://ecat.ga.gov.au/geonetwork/srv/eng/catalog.search#/metadata/82869
1127	Australia	-33.8883	119.864	surface	30	Report	ICPMS	Caritat and Cooper, 2011	https://ecat.ga.gov.au/geonetwork/srv/eng/catalog.search#/metadata/82869
1128	Australia	-21.2912	116.148	surface	30	Report	ICPMS	Caritat and Cooper, 2011	https://ecat.ga.gov.au/geonetwork/srv/eng/catalog.search#/metadata/82869
1129	Australia	-32.1672	125.361	surface	30	Report	ICPMS	Caritat and Cooper, 2011	https://ecat.ga.gov.au/geonetwork/srv/eng/catalog.search#/metadata/82869
1130	Australia	-31.3524	123.61	surface	30	Report	ICPMS	Caritat and Cooper, 2011	https://ecat.ga.gov.au/geonetwork/srv/eng/catalog.search#/metadata/82869
1131	Australia	-29.6179	120.93	surface	30	Report	ICPMS	Caritat and Cooper, 2011	https://ecat.ga.gov.au/geonetwork/srv/eng/catalog.search#/metadata/82869
1132	Australia	-30.8345	128.312	surface	30	Report	ICPMS	Caritat and Cooper, 2011	https://ecat.ga.gov.au/geonetwork/srv/eng/catalog.search#/metadata/82869
1133	Australia	-19.7422	121.2	surface	30	Report	ICPMS	Caritat and Cooper, 2011	https://ecat.ga.gov.au/geonetwork/srv/eng/catalog.search#/metadata/82869
1134	Australia	-20.8495	116.607	surface	30	Report	ICPMS	Caritat and Cooper, 2011	https://ecat.ga.gov.au/geonetwork/srv/eng/catalog.search#/metadata/82869
1135	Australia	-31.2966	115.56	surface	30	Report	ICPMS	Caritat and Cooper, 2011	https://ecat.ga.gov.au/geonetwork/srv/eng/catalog.search#/metadata/82869
1136	Australia	-33.6497	123.76	surface	30	Report	ICPMS	Caritat and Cooper, 2011	https://ecat.ga.gov.au/geonetwork/srv/eng/catalog.search#/metadata/82869
1137	Australia	-25.9963	114.316	surface	30	Report	ICPMS	Caritat and Cooper, 2011	https://ecat.ga.gov.au/geonetwork/srv/eng/catalog.search#/metadata/82869
1138	Australia	-28.7678	114.723	surface	30	Report	ICPMS	Caritat and Cooper, 2011	https://ecat.ga.gov.au/geonetwork/srv/eng/catalog.search#/metadata/82869
1139	Australia	-31.8068	117.654	surface	30	Report	ICPMS	Caritat and Cooper, 2011	https://ecat.ga.gov.au/geonetwork/srv/eng/catalog.search#/metadata/82869
1140	Australia	-31.8462	119.999	surface	30	Report	ICPMS	Caritat and Cooper, 2011	https://ecat.ga.gov.au/geonetwork/srv/eng/catalog.search#/metadata/82869
1141	Australia	-32.1209	116.034	surface	30	Report	ICPMS	Caritat and Cooper, 2011	https://ecat.ga.gov.au/geonetwork/srv/eng/catalog.search#/metadata/82869
1142	Australia	-19.9877	120.217	surface	30	Report	ICPMS	Caritat and Cooper, 2011	https://ecat.ga.gov.au/geonetwork/srv/eng/catalog.search#/metadata/82869
1143	Australia	-33.8291	120.794	surface	30	Report	ICPMS	Caritat and Cooper, 2011	https://ecat.ga.gov.au/geonetwork/srv/eng/catalog.search#/metadata/82869
1144	Australia	-31.1289	124.31	surface	30	Report	ICPMS	Caritat and Cooper, 2011	https://ecat.ga.gov.au/geonetwork/srv/eng/catalog.search#/metadata/82869
1145	Australia	-28.2661	117.389	surface	30	Report	ICPMS	Caritat and Cooper, 2011	https://ecat.ga.gov.au/geonetwork/srv/eng/catalog.search#/metadata/82869
1146	Australia	-28.3625	119.589	surface	30	Report	ICPMS	Caritat and Cooper, 2011	https://ecat.ga.gov.au/geonetwork/srv/eng/catalog.search#/metadata/82869
1147	Australia	-27.5315	115.218	surface	30	Report	ICPMS	Caritat and Cooper, 2011	https://ecat.ga.gov.au/geonetwork/srv/eng/catalog.search#/metadata/82869
1148	Australia	-32.6417	120.578	surface	30	Report	ICPMS	Caritat and Cooper, 2011	https://ecat.ga.gov.au/geonetwork/srv/eng/catalog.search#/metadata/82869
1149	Australia	-28.0355	121.645	surface	30	Report	ICPMS	Caritat and Cooper, 2011	https://ecat.ga.gov.au/geonetwork/srv/eng/catalog.search#/metadata/82869
1150	Australia	-32.4216	122.621	surface	30	Report	ICPMS	Caritat and Cooper, 2011	https://ecat.ga.gov.au/geonetwork/srv/eng/catalog.search#/metadata/82869
1151	Australia	-31.0056	124.643	surface	30	Report	ICPMS	Caritat and Cooper, 2011	https://ecat.ga.gov.au/geonetwork/srv/eng/catalog.search#/metadata/82869
1152	Australia	-34.2663	119.402	surface	30	Report	ICPMS	Caritat and Cooper, 2011	https://ecat.ga.gov.au/geonetwork/srv/eng/catalog.search#/metadata/82869
1153	Australia	-27.567	119.566	surface	30	Report	ICPMS	Caritat and Cooper, 2011	https://ecat.ga.gov.au/geonetwork/srv/eng/catalog.search#/metadata/82869
1154	Australia	-34.9583	117.041	surface	30	Report	ICPMS	Caritat and Cooper, 2011	https://ecat.ga.gov.au/geonetwork/srv/eng/catalog.search#/metadata/82869
1155	Australia	-34.4475	115.777	surface	30	Report	ICPMS	Caritat and Cooper, 2011	https://ecat.ga.gov.au/geonetwork/srv/eng/catalog.search#/metadata/82869
1156	Australia	-18.2519	122.413	surface	30	Report	ICPMS	Caritat and Cooper, 2011	https://ecat.ga.gov.au/geonetwork/srv/eng/catalog.search#/metadata/82869
1157	Australia	-30.5386	115.227	surface	30	Report	ICPMS	Caritat and Cooper, 2011	https://ecat.ga.gov.au/geonetwork/srv/eng/catalog.search#/metadata/82869
1158	Australia	-27.1372	123.474	surface	30	Report	ICPMS	Caritat and Cooper, 2011	https://ecat.ga.gov.au/geonetwork/srv/eng/catalog.search#/metadata/82869
1159	Australia	-28.7775	125.768	surface	30	Report	ICPMS	Caritat and Cooper, 2011	https://ecat.ga.gov.au/geonetwork/srv/eng/catalog.search#/metadata/82869
1160	Australia	-29.5292	126.704	surface	30	Report	ICPMS	Caritat and Cooper, 2011	https://ecat.ga.gov.au/geonetwork/srv/eng/catalog.search#/metadata/82869
1161	Australia	-26.9856	116.222	surface	30	Report	ICPMS	Caritat and Cooper, 2011	https://ecat.ga.gov.au/geonetwork/srv/eng/catalog.search#/metadata/82869
1162	Australia	-34.5201	115.913	surface	30	Report	ICPMS	Caritat and Cooper, 2011	https://ecat.ga.gov.au/geonetwork/srv/eng/catalog.search#/metadata/82869
1163	Australia	-17.3338	122.17	surface	30	Report	ICPMS	Caritat and Cooper, 2011	https://ecat.ga.gov.au/geonetwork/srv/eng/catalog.search#/metadata/82869
1164	Australia	-31.6594	116.721	surface	30	Report	ICPMS	Caritat and Cooper, 2011	https://ecat.ga.gov.au/geonetwork/srv/eng/catalog.search#/metadata/82869
1165	Australia	-30.8786	123.636	surface	30	Report	ICPMS	Caritat and Cooper, 2011	https://ecat.ga.gov.au/geonetwork/srv/eng/catalog.search#/metadata/82869
1166	Australia	-29.2727	116.426	surface	30	Report	ICPMS	Caritat and Cooper, 2011	https://ecat.ga.gov.au/geonetwork/srv/eng/catalog.search#/metadata/82869
1167	Australia	-30.9634	118.796	surface	20	Report	ICPMS	Caritat and Cooper, 2011	https://ecat.ga.gov.au/geonetwork/srv/eng/catalog.search#/metadata/82869
1168	Australia	-31.1569	125.68	surface	20	Report	ICPMS	Caritat and Cooper, 2011	https://ecat.ga.gov.au/geonetwork/srv/eng/catalog.search#/metadata/82869
1169	Australia	-24.1443	118.482	surface	20	Report	ICPMS	Caritat and Cooper, 2011	https://ecat.ga.gov.au/geonetwork/srv/eng/catalog.search#/metadata/82869
1170	Australia	-20.5204	118.496	surface	20	Report	ICPMS	Caritat and Cooper, 2011	https://ecat.ga.gov.au/geonetwork/srv/eng/catalog.search#/metadata/82869
1171	Australia	-31.2341	121.962	surface	20	Report	ICPMS	Caritat and Cooper, 2011	https://ecat.ga.gov.au/geonetwork/srv/eng/catalog.search#/metadata/82869
1172	Australia	-32.5727	118.451	surface	20	Report	ICPMS	Caritat and Cooper, 2011	https://ecat.ga.gov.au/geonetwork/srv/eng/catalog.search#/metadata/82869
1173	Australia	-28.875	122.114	surface	20	Report	ICPMS	Caritat and Cooper, 2011	https://ecat.ga.gov.au/geonetwork/srv/eng/catalog.search#/metadata/82869
1174	Australia	-31.6128	122.447	surface	20	Report	ICPMS	Caritat and Cooper, 2011	https://ecat.ga.gov.au/geonetwork/srv/eng/catalog.search#/metadata/82869
1175	Australia	-30.8382	126.239	surface	20	Report	ICPMS	Caritat and Cooper, 2011	https://ecat.ga.gov.au/geonetwork/srv/eng/catalog.search#/metadata/82869
1176	Australia	-29.5292	123.143	surface	20	Report	ICPMS	Caritat and Cooper, 2011	https://ecat.ga.gov.au/geonetwork/srv/eng/catalog.search#/metadata/82869
1177	Australia	-22.9134	116.284	surface	20	Report	ICPMS	Caritat and Cooper, 2011	https://ecat.ga.gov.au/geonetwork/srv/eng/catalog.search#/metadata/82869
1178	Australia	-27.4302	116.825	surface	20	Report	ICPMS	Caritat and Cooper, 2011	https://ecat.ga.gov.au/geonetwork/srv/eng/catalog.search#/metadata/82869
1179	Australia	-20.8551	119.766	surface	20	Report	ICPMS	Caritat and Cooper, 2011	https://ecat.ga.gov.au/geonetwork/srv/eng/catalog.search#/metadata/82869
1180	Australia	-22.7004	114.898	surface	20	Report	ICPMS	Caritat and Cooper, 2011	https://ecat.ga.gov.au/geonetwork/srv/eng/catalog.search#/metadata/82869
1181	Australia	-20.9514	117.441	surface	20	Report	ICPMS	Caritat and Cooper, 2011	https://ecat.ga.gov.au/geonetwork/srv/eng/catalog.search#/metadata/82869
1182	Australia	-28.8365	114.826	surface	20	Report	ICPMS	Caritat and Cooper, 2011	https://ecat.ga.gov.au/geonetwork/srv/eng/catalog.search#/metadata/82869
1183	Australia	-26.1269	118.294	surface	20	Report	ICPMS	Caritat and Cooper, 2011	https://ecat.ga.gov.au/geonetwork/srv/eng/catalog.search#/metadata/82869
1184	Australia	-20.6666	117.954	surface	20	Report	ICPMS	Caritat and Cooper, 2011	https://ecat.ga.gov.au/geonetwork/srv/eng/catalog.search#/metadata/82869
1185	Australia	-19.4493	121.582	surface	20	Report	ICPMS	Caritat and Cooper, 2011	https://ecat.ga.gov.au/geonetwork/srv/eng/catalog.search#/metadata/82869
1186	Australia	-28.6927	120.942	surface	20	Report	ICPMS	Caritat and Cooper, 2011	https://ecat.ga.gov.au/geonetwork/srv/eng/catalog.search#/metadata/82869
1187	Australia	-21.3427	119.352	surface	20	Report	ICPMS	Caritat and Cooper, 2011	https://ecat.ga.gov.au/geonetwork/srv/eng/catalog.search#/metadata/82869
1188	Australia	-31.1398	118.478	surface	20	Report	ICPMS	Caritat and Cooper, 2011	https://ecat.ga.gov.au/geonetwork/srv/eng/catalog.search#/metadata/82869
1189	Australia	-32.7888	118.591	surface	20	Report	ICPMS	Caritat and Cooper, 2011	https://ecat.ga.gov.au/geonetwork/srv/eng/catalog.search#/metadata/82869
1190	Australia	-30.6558	122.534	surface	20	Report	ICPMS	Caritat and Cooper, 2011	https://ecat.ga.gov.au/geonetwork/srv/eng/catalog.search#/metadata/82869
1191	Australia	-27.7737	121.437	surface	20	Report	ICPMS	Caritat and Cooper, 2011	https://ecat.ga.gov.au/geonetwork/srv/eng/catalog.search#/metadata/82869
1192	Australia	-24.9576	114.807	surface	20	Report	ICPMS	Caritat and Cooper, 2011	https://ecat.ga.gov.au/geonetwork/srv/eng/catalog.search#/metadata/82869
1193	Australia	-27.2157	124.411	surface	20	Report	ICPMS	Caritat and Cooper, 2011	https://ecat.ga.gov.au/geonetwork/srv/eng/catalog.search#/metadata/82869
1194	Australia	-32.6457	123.984	surface	20	Report	ICPMS	Caritat and Cooper, 2011	https://ecat.ga.gov.au/geonetwork/srv/eng/catalog.search#/metadata/82869
1195	Australia	-31.7481	116.672	surface	20	Report	ICPMS	Caritat and Cooper, 2011	https://ecat.ga.gov.au/geonetwork/srv/eng/catalog.search#/metadata/82869
1196	Australia	-20.7719	120.737	surface	20	Report	ICPMS	Caritat and Cooper, 2011	https://ecat.ga.gov.au/geonetwork/srv/eng/catalog.search#/metadata/82869
1197	Australia	-31.6723	121.62	surface	20	Report	ICPMS	Caritat and Cooper, 2011	https://ecat.ga.gov.au/geonetwork/srv/eng/catalog.search#/metadata/82869
1198	Australia	-34.9128	116.788	surface	20	Report	ICPMS	Caritat and Cooper, 2011	https://ecat.ga.gov.au/geonetwork/srv/eng/catalog.search#/metadata/82869
1199	Australia	-33.6102	115.558	surface	20	Report	ICPMS	Caritat and Cooper, 2011	https://ecat.ga.gov.au/geonetwork/srv/eng/catalog.search#/metadata/82869
1200	Australia	-33.649	123.76	surface	20	Report	ICPMS	Caritat and Cooper, 2011	https://ecat.ga.gov.au/geonetwork/srv/eng/catalog.search#/metadata/82869
1201	Australia	-31.621	126.824	surface	20	Report	ICPMS	Caritat and Cooper, 2011	https://ecat.ga.gov.au/geonetwork/srv/eng/catalog.search#/metadata/82869
1202	Australia	-34.2657	119.403	surface	20	Report	ICPMS	Caritat and Cooper, 2011	https://ecat.ga.gov.au/geonetwork/srv/eng/catalog.search#/metadata/82869
1203	Australia	-30.7745	125.899	surface	20	Report	ICPMS	Caritat and Cooper, 2011	https://ecat.ga.gov.au/geonetwork/srv/eng/catalog.search#/metadata/82869
1204	Australia	-22.7136	114.349	surface	20	Report	ICPMS	Caritat and Cooper, 2011	https://ecat.ga.gov.au/geonetwork/srv/eng/catalog.search#/metadata/82869
1205	Australia	-33.5921	122.173	surface	20	Report	ICPMS	Caritat and Cooper, 2011	https://ecat.ga.gov.au/geonetwork/srv/eng/catalog.search#/metadata/82869
1206	Australia	-27.6989	117.984	surface	20	Report	ICPMS	Caritat and Cooper, 2011	https://ecat.ga.gov.au/geonetwork/srv/eng/catalog.search#/metadata/82869
1207	Australia	-26.546	115.484	surface	20	Report	ICPMS	Caritat and Cooper, 2011	https://ecat.ga.gov.au/geonetwork/srv/eng/catalog.search#/metadata/82869
1208	Australia	-33.8296	120.794	surface	20	Report	ICPMS	Caritat and Cooper, 2011	https://ecat.ga.gov.au/geonetwork/srv/eng/catalog.search#/metadata/82869
1209	Australia	-30.938	116.051	surface	20	Report	ICPMS	Caritat and Cooper, 2011	https://ecat.ga.gov.au/geonetwork/srv/eng/catalog.search#/metadata/82869
1210	Australia	-30.3002	115.197	surface	20	Report	ICPMS	Caritat and Cooper, 2011	https://ecat.ga.gov.au/geonetwork/srv/eng/catalog.search#/metadata/82869
1211	Australia	-23.2927	113.921	surface	20	Report	ICPMS	Caritat and Cooper, 2011	https://ecat.ga.gov.au/geonetwork/srv/eng/catalog.search#/metadata/82869
1212	Australia	-28.2627	120.093	surface	20	Report	ICPMS	Caritat and Cooper, 2011	https://ecat.ga.gov.au/geonetwork/srv/eng/catalog.search#/metadata/82869
1213	Australia	-17.7382	123.645	surface	20	Report	ICPMS	Caritat and Cooper, 2011	https://ecat.ga.gov.au/geonetwork/srv/eng/catalog.search#/metadata/82869
1214	Australia	-25.5077	120.235	surface	20	Report	ICPMS	Caritat and Cooper, 2011	https://ecat.ga.gov.au/geonetwork/srv/eng/catalog.search#/metadata/82869
1215	Australia	-22.5958	114.104	surface	20	Report	ICPMS	Caritat and Cooper, 2011	https://ecat.ga.gov.au/geonetwork/srv/eng/catalog.search#/metadata/82869
1216	Australia	-23.7068	113.898	surface	20	Report	ICPMS	Caritat and Cooper, 2011	https://ecat.ga.gov.au/geonetwork/srv/eng/catalog.search#/metadata/82869
1217	Australia	-30.8768	115.651	surface	20	Report	ICPMS	Caritat and Cooper, 2011	https://ecat.ga.gov.au/geonetwork/srv/eng/catalog.search#/metadata/82869
1218	Australia	-22.9141	116.284	surface	20	Report	ICPMS	Caritat and Cooper, 2011	https://ecat.ga.gov.au/geonetwork/srv/eng/catalog.search#/metadata/82869
1219	Australia	-29.4641	126.178	surface	20	Report	ICPMS	Caritat and Cooper, 2011	https://ecat.ga.gov.au/geonetwork/srv/eng/catalog.search#/metadata/82869
1220	Australia	-30.1328	124.752	surface	20	Report	ICPMS	Caritat and Cooper, 2011	https://ecat.ga.gov.au/geonetwork/srv/eng/catalog.search#/metadata/82869
1221	Australia	-24.8192	113.809	surface	20	Report	ICPMS	Caritat and Cooper, 2011	https://ecat.ga.gov.au/geonetwork/srv/eng/catalog.search#/metadata/82869
1222	Australia	-28.3467	125.39	surface	20	Report	ICPMS	Caritat and Cooper, 2011	https://ecat.ga.gov.au/geonetwork/srv/eng/catalog.search#/metadata/82869
1223	Australia	-26.2959	122.317	surface	20	Report	ICPMS	Caritat and Cooper, 2011	https://ecat.ga.gov.au/geonetwork/srv/eng/catalog.search#/metadata/82869
1224	Australia	-26.4546	114.163	surface	20	Report	ICPMS	Caritat and Cooper, 2011	https://ecat.ga.gov.au/geonetwork/srv/eng/catalog.search#/metadata/82869
1225	Australia	-24.0245	115.674	surface	20	Report	ICPMS	Caritat and Cooper, 2011	https://ecat.ga.gov.au/geonetwork/srv/eng/catalog.search#/metadata/82869
1226	Australia	-26.0985	116.616	surface	20	Report	ICPMS	Caritat and Cooper, 2011	https://ecat.ga.gov.au/geonetwork/srv/eng/catalog.search#/metadata/82869
1227	Australia	-21.0502	117.133	surface	20	Report	ICPMS	Caritat and Cooper, 2011	https://ecat.ga.gov.au/geonetwork/srv/eng/catalog.search#/metadata/82869
1228	Australia	-19.9623	120.506	surface	20	Report	ICPMS	Caritat and Cooper, 2011	https://ecat.ga.gov.au/geonetwork/srv/eng/catalog.search#/metadata/82869
1229	Australia	-20.5201	118.496	surface	20	Report	ICPMS	Caritat and Cooper, 2011	https://ecat.ga.gov.au/geonetwork/srv/eng/catalog.search#/metadata/82869
1230	Australia	-26.9863	116.222	surface	20	Report	ICPMS	Caritat and Cooper, 2011	https://ecat.ga.gov.au/geonetwork/srv/eng/catalog.search#/metadata/82869
1231	Australia	-27.2164	121.101	surface	20	Report	ICPMS	Caritat and Cooper, 2011	https://ecat.ga.gov.au/geonetwork/srv/eng/catalog.search#/metadata/82869
1232	Australia	-31.8511	127.026	surface	20	Report	ICPMS	Caritat and Cooper, 2011	https://ecat.ga.gov.au/geonetwork/srv/eng/catalog.search#/metadata/82869
1233	Australia	-26.709	114.671	surface	20	Report	ICPMS	Caritat and Cooper, 2011	https://ecat.ga.gov.au/geonetwork/srv/eng/catalog.search#/metadata/82869
1234	Australia	-17.9791	122.563	surface	20	Report	ICPMS	Caritat and Cooper, 2011	https://ecat.ga.gov.au/geonetwork/srv/eng/catalog.search#/metadata/82869
1235	Australia	-18.7148	121.93	surface	20	Report	ICPMS	Caritat and Cooper, 2011	https://ecat.ga.gov.au/geonetwork/srv/eng/catalog.search#/metadata/82869
1236	Australia	-34.0724	119.55	surface	10	Report	ICPMS	Caritat and Cooper, 2011	https://ecat.ga.gov.au/geonetwork/srv/eng/catalog.search#/metadata/82869
1237	Australia	-20.3197	119.259	surface	10	Report	ICPMS	Caritat and Cooper, 2011	https://ecat.ga.gov.au/geonetwork/srv/eng/catalog.search#/metadata/82869
1238	Australia	-32.0515	118.166	surface	10	Report	ICPMS	Caritat and Cooper, 2011	https://ecat.ga.gov.au/geonetwork/srv/eng/catalog.search#/metadata/82869
1239	Australia	-23.7772	117.814	surface	10	Report	ICPMS	Caritat and Cooper, 2011	https://ecat.ga.gov.au/geonetwork/srv/eng/catalog.search#/metadata/82869
1240	Australia	-26.0518	121.934	surface	10	Report	ICPMS	Caritat and Cooper, 2011	https://ecat.ga.gov.au/geonetwork/srv/eng/catalog.search#/metadata/82869
1241	Australia	-29.3572	121.876	surface	10	Report	ICPMS	Caritat and Cooper, 2011	https://ecat.ga.gov.au/geonetwork/srv/eng/catalog.search#/metadata/82869
1242	Australia	-23.8917	113.995	surface	10	Report	ICPMS	Caritat and Cooper, 2011	https://ecat.ga.gov.au/geonetwork/srv/eng/catalog.search#/metadata/82869
1243	Australia	-23.3762	117.039	surface	10	Report	ICPMS	Caritat and Cooper, 2011	https://ecat.ga.gov.au/geonetwork/srv/eng/catalog.search#/metadata/82869
1244	Australia	-20.3261	119.306	surface	10	Report	ICPMS	Caritat and Cooper, 2011	https://ecat.ga.gov.au/geonetwork/srv/eng/catalog.search#/metadata/82869
1245	Australia	-22.444	119.664	surface	10	Report	ICPMS	Caritat and Cooper, 2011	https://ecat.ga.gov.au/geonetwork/srv/eng/catalog.search#/metadata/82869
1246	Australia	-20.7054	118.293	surface	10	Report	ICPMS	Caritat and Cooper, 2011	https://ecat.ga.gov.au/geonetwork/srv/eng/catalog.search#/metadata/82869
1247	Australia	-28.7493	122.193	surface	10	Report	ICPMS	Caritat and Cooper, 2011	https://ecat.ga.gov.au/geonetwork/srv/eng/catalog.search#/metadata/82869
1248	Australia	-26.559	120.031	surface	10	Report	ICPMS	Caritat and Cooper, 2011	https://ecat.ga.gov.au/geonetwork/srv/eng/catalog.search#/metadata/82869
1249	Australia	-27.63	114.249	surface	10	Report	ICPMS	Caritat and Cooper, 2011	https://ecat.ga.gov.au/geonetwork/srv/eng/catalog.search#/metadata/82869
1250	Australia	-25.7102	118.08	surface	10	Report	ICPMS	Caritat and Cooper, 2011	https://ecat.ga.gov.au/geonetwork/srv/eng/catalog.search#/metadata/82869
1251	Australia	-25.5157	123.036	surface	10	Report	ICPMS	Caritat and Cooper, 2011	https://ecat.ga.gov.au/geonetwork/srv/eng/catalog.search#/metadata/82869
1252	Australia	-20.9459	117.611	surface	10	Report	ICPMS	Caritat and Cooper, 2011	https://ecat.ga.gov.au/geonetwork/srv/eng/catalog.search#/metadata/82869
1253	Australia	-30.9629	121.292	surface	10	Report	ICPMS	Caritat and Cooper, 2011	https://ecat.ga.gov.au/geonetwork/srv/eng/catalog.search#/metadata/82869
1254	Australia	-27.3757	115.928	surface	10	Report	ICPMS	Caritat and Cooper, 2011	https://ecat.ga.gov.au/geonetwork/srv/eng/catalog.search#/metadata/82869
1255	Australia	-25.7527	114.202	surface	10	Report	ICPMS	Caritat and Cooper, 2011	https://ecat.ga.gov.au/geonetwork/srv/eng/catalog.search#/metadata/82869
1256	Australia	-27.1987	119.954	surface	10	Report	ICPMS	Caritat and Cooper, 2011	https://ecat.ga.gov.au/geonetwork/srv/eng/catalog.search#/metadata/82869
1257	Australia	-20.876	116.513	surface	10	Report	ICPMS	Caritat and Cooper, 2011	https://ecat.ga.gov.au/geonetwork/srv/eng/catalog.search#/metadata/82869
1258	Australia	-31.5839	127.66	surface	10	Report	ICPMS	Caritat and Cooper, 2011	https://ecat.ga.gov.au/geonetwork/srv/eng/catalog.search#/metadata/82869
1259	Australia	-33.518	116.806	surface	10	Report	ICPMS	Caritat and Cooper, 2011	https://ecat.ga.gov.au/geonetwork/srv/eng/catalog.search#/metadata/82869
1260	Australia	-16.7534	123.995	surface	10	Report	ICPMS	Caritat and Cooper, 2011	https://ecat.ga.gov.au/geonetwork/srv/eng/catalog.search#/metadata/82869
1261	Australia	-29.7548	119.737	surface	10	Report	ICPMS	Caritat and Cooper, 2011	https://ecat.ga.gov.au/geonetwork/srv/eng/catalog.search#/metadata/82869
1262	Australia	-30.8421	118.267	surface	10	Report	ICPMS	Caritat and Cooper, 2011	https://ecat.ga.gov.au/geonetwork/srv/eng/catalog.search#/metadata/82869
1263	Australia	-25.7386	120.871	surface	10	Report	ICPMS	Caritat and Cooper, 2011	https://ecat.ga.gov.au/geonetwork/srv/eng/catalog.search#/metadata/82869
1264	Australia	-28.692	120.942	surface	10	Report	ICPMS	Caritat and Cooper, 2011	https://ecat.ga.gov.au/geonetwork/srv/eng/catalog.search#/metadata/82869
1265	Australia	-28.2116	114.32	surface	10	Report	ICPMS	Caritat and Cooper, 2011	https://ecat.ga.gov.au/geonetwork/srv/eng/catalog.search#/metadata/82869
1266	Australia	-29.8507	115.154	surface	10	Report	ICPMS	Caritat and Cooper, 2011	https://ecat.ga.gov.au/geonetwork/srv/eng/catalog.search#/metadata/82869
1267	Australia	-17.3689	123.186	surface	10	Report	ICPMS	Caritat and Cooper, 2011	https://ecat.ga.gov.au/geonetwork/srv/eng/catalog.search#/metadata/82869
1268	Australia	-29.3562	121.877	surface	10	Report	ICPMS	Caritat and Cooper, 2011	https://ecat.ga.gov.au/geonetwork/srv/eng/catalog.search#/metadata/82869
1269	Australia	-16.9639	122.775	surface	10	Report	ICPMS	Caritat and Cooper, 2011	https://ecat.ga.gov.au/geonetwork/srv/eng/catalog.search#/metadata/82869
1270	Australia	-26.7433	120.269	surface	10	Report	ICPMS	Caritat and Cooper, 2011	https://ecat.ga.gov.au/geonetwork/srv/eng/catalog.search#/metadata/82869
1271	Australia	-33.4267	115.712	surface	10	Report	ICPMS	Caritat and Cooper, 2011	https://ecat.ga.gov.au/geonetwork/srv/eng/catalog.search#/metadata/82869
1272	Australia	-29.0619	117.277	surface	10	Report	ICPMS	Caritat and Cooper, 2011	https://ecat.ga.gov.au/geonetwork/srv/eng/catalog.search#/metadata/82869
1273	Australia	-32.244	117.039	surface	10	Report	ICPMS	Caritat and Cooper, 2011	https://ecat.ga.gov.au/geonetwork/srv/eng/catalog.search#/metadata/82869
1274	Australia	-30.8569	119.927	surface	5	Report	ICPMS	Caritat and Cooper, 2011	https://ecat.ga.gov.au/geonetwork/srv/eng/catalog.search#/metadata/82869
1275	Australia	-20.7195	120.924	surface	5	Report	ICPMS	Caritat and Cooper, 2011	https://ecat.ga.gov.au/geonetwork/srv/eng/catalog.search#/metadata/82869
1276	Australia	-16.8116	122.9	surface	5	Report	ICPMS	Caritat and Cooper, 2011	https://ecat.ga.gov.au/geonetwork/srv/eng/catalog.search#/metadata/82869
1277	Australia	-27.533	115.217	surface	5	Report	ICPMS	Caritat and Cooper, 2011	https://ecat.ga.gov.au/geonetwork/srv/eng/catalog.search#/metadata/82869
1278	Australia	-34.9353	117.473	surface	5	Report	ICPMS	Caritat and Cooper, 2011	https://ecat.ga.gov.au/geonetwork/srv/eng/catalog.search#/metadata/82869
1279	Australia	-31.8137	126.558	surface	5	Report	ICPMS	Caritat and Cooper, 2011	https://ecat.ga.gov.au/geonetwork/srv/eng/catalog.search#/metadata/82869
1280	Australia	-26.6784	122.905	surface	5	Report	ICPMS	Caritat and Cooper, 2011	https://ecat.ga.gov.au/geonetwork/srv/eng/catalog.search#/metadata/82869
1281	Australia	-25.6406	119.877	surface	5	Report	ICPMS	Caritat and Cooper, 2011	https://ecat.ga.gov.au/geonetwork/srv/eng/catalog.search#/metadata/82869
1282	Australia	-17.0774	124.068	surface	5	Report	ICPMS	Caritat and Cooper, 2011	https://ecat.ga.gov.au/geonetwork/srv/eng/catalog.search#/metadata/82869
1283	Australia	-31.4629	116.721	surface	5	Report	ICPMS	Caritat and Cooper, 2011	https://ecat.ga.gov.au/geonetwork/srv/eng/catalog.search#/metadata/82869
1284	Australia	-31.2279	119.68	surface	5	Report	ICPMS	Caritat and Cooper, 2011	https://ecat.ga.gov.au/geonetwork/srv/eng/catalog.search#/metadata/82869
1285	Australia	-28.3554	116.659	surface	5	Report	ICPMS	Caritat and Cooper, 2011	https://ecat.ga.gov.au/geonetwork/srv/eng/catalog.search#/metadata/82869
1286	Australia	-27.2707	122.938	surface	5	Report	ICPMS	Caritat and Cooper, 2011	https://ecat.ga.gov.au/geonetwork/srv/eng/catalog.search#/metadata/82869
1287	Australia	-30.312	119.02	surface	5	Report	ICPMS	Caritat and Cooper, 2011	https://ecat.ga.gov.au/geonetwork/srv/eng/catalog.search#/metadata/82869
1288	Australia	-29.5506	115.813	surface	5	Report	ICPMS	Caritat and Cooper, 2011	https://ecat.ga.gov.au/geonetwork/srv/eng/catalog.search#/metadata/82869
1289	Australia	-32.0513	118.166	surface	5	Report	ICPMS	Caritat and Cooper, 2011	https://ecat.ga.gov.au/geonetwork/srv/eng/catalog.search#/metadata/82869
1290	Australia	-20.204	121.314	surface	5	Report	ICPMS	Caritat and Cooper, 2011	https://ecat.ga.gov.au/geonetwork/srv/eng/catalog.search#/metadata/82869
1291	Australia	-30.5386	115.226	surface	5	Report	ICPMS	Caritat and Cooper, 2011	https://ecat.ga.gov.au/geonetwork/srv/eng/catalog.search#/metadata/82869
1292	Australia	-18.7158	121.93	surface	5	Report	ICPMS	Caritat and Cooper, 2011	https://ecat.ga.gov.au/geonetwork/srv/eng/catalog.search#/metadata/82869
1293	Australia	-33.7594	121.56	surface	5	Report	ICPMS	Caritat and Cooper, 2011	https://ecat.ga.gov.au/geonetwork/srv/eng/catalog.search#/metadata/82869
1294	Australia	-23.6237	117.587	surface	5	Report	ICPMS	Caritat and Cooper, 2011	https://ecat.ga.gov.au/geonetwork/srv/eng/catalog.search#/metadata/82869
1295	Australia	-22.2053	114.785	surface	5	Report	ICPMS	Caritat and Cooper, 2011	https://ecat.ga.gov.au/geonetwork/srv/eng/catalog.search#/metadata/82869
1296	Australia	-27.8455	123.727	surface	5	Report	ICPMS	Caritat and Cooper, 2011	https://ecat.ga.gov.au/geonetwork/srv/eng/catalog.search#/metadata/82869
1297	Australia	-34.8884	118.001	surface	5	Report	ICPMS	Caritat and Cooper, 2011	https://ecat.ga.gov.au/geonetwork/srv/eng/catalog.search#/metadata/82869
1298	Australia	-17.9393	123.743	surface	5	Report	ICPMS	Caritat and Cooper, 2011	https://ecat.ga.gov.au/geonetwork/srv/eng/catalog.search#/metadata/82869
1299	Australia	-29.2785	115.166	surface	5	Report	ICPMS	Caritat and Cooper, 2011	https://ecat.ga.gov.au/geonetwork/srv/eng/catalog.search#/metadata/82869
1300	Australia	-30.2599	123.197	surface	5	Report	ICPMS	Caritat and Cooper, 2011	https://ecat.ga.gov.au/geonetwork/srv/eng/catalog.search#/metadata/82869
1301	Australia	-31.33	118.011	surface	5	Report	ICPMS	Caritat and Cooper, 2011	https://ecat.ga.gov.au/geonetwork/srv/eng/catalog.search#/metadata/82869
1302	Australia	-23.754	114.391	surface	5	Report	ICPMS	Caritat and Cooper, 2011	https://ecat.ga.gov.au/geonetwork/srv/eng/catalog.search#/metadata/82869
1303	Australia	-28.8133	121.075	surface	5	Report	ICPMS	Caritat and Cooper, 2011	https://ecat.ga.gov.au/geonetwork/srv/eng/catalog.search#/metadata/82869
1304	Australia	-32.1223	118.208	surface	5	Report	ICPMS	Caritat and Cooper, 2011	https://ecat.ga.gov.au/geonetwork/srv/eng/catalog.search#/metadata/82869
1305	Australia	-33.4026	117.742	surface	5	Report	ICPMS	Caritat and Cooper, 2011	https://ecat.ga.gov.au/geonetwork/srv/eng/catalog.search#/metadata/82869
1306	Australia	-34.1618	115.184	surface	5	Report	ICPMS	Caritat and Cooper, 2011	https://ecat.ga.gov.au/geonetwork/srv/eng/catalog.search#/metadata/82869
1307	Australia	-28.3139	122.767	surface	5	Report	ICPMS	Caritat and Cooper, 2011	https://ecat.ga.gov.au/geonetwork/srv/eng/catalog.search#/metadata/82869
1308	Australia	-29.353	117.818	surface	5	Report	ICPMS	Caritat and Cooper, 2011	https://ecat.ga.gov.au/geonetwork/srv/eng/catalog.search#/metadata/82869
1309	Australia	-20.0537	119.311	surface	5	Report	ICPMS	Caritat and Cooper, 2011	https://ecat.ga.gov.au/geonetwork/srv/eng/catalog.search#/metadata/82869
1310	Australia	-27.3875	117.765	surface	5	Report	ICPMS	Caritat and Cooper, 2011	https://ecat.ga.gov.au/geonetwork/srv/eng/catalog.search#/metadata/82869
1311	Australia	-25.7417	114.295	surface	5	Report	ICPMS	Caritat and Cooper, 2011	https://ecat.ga.gov.au/geonetwork/srv/eng/catalog.search#/metadata/82869
1312	Australia	-17.6611	123.392	surface	5	Report	ICPMS	Caritat and Cooper, 2011	https://ecat.ga.gov.au/geonetwork/srv/eng/catalog.search#/metadata/82869
1313	Australia	-22.3394	119.241	surface	5	Report	ICPMS	Caritat and Cooper, 2011	https://ecat.ga.gov.au/geonetwork/srv/eng/catalog.search#/metadata/82869
1314	Australia	-29.9075	115.996	surface	5	Report	ICPMS	Caritat and Cooper, 2011	https://ecat.ga.gov.au/geonetwork/srv/eng/catalog.search#/metadata/82869
1315	Australia	-29.1567	119.002	surface	5	Report	ICPMS	Caritat and Cooper, 2011	https://ecat.ga.gov.au/geonetwork/srv/eng/catalog.search#/metadata/82869
1316	Australia	-24.8185	113.811	surface	5	Report	ICPMS	Caritat and Cooper, 2011	https://ecat.ga.gov.au/geonetwork/srv/eng/catalog.search#/metadata/82869
1317	Australia	-27.4453	124.266	surface	5	Report	ICPMS	Caritat and Cooper, 2011	https://ecat.ga.gov.au/geonetwork/srv/eng/catalog.search#/metadata/82869
1318	Australia	-27.0911	118.746	surface	5	Report	ICPMS	Caritat and Cooper, 2011	https://ecat.ga.gov.au/geonetwork/srv/eng/catalog.search#/metadata/82869
1319	Australia	-22.6659	115.679	surface	5	Report	ICPMS	Caritat and Cooper, 2011	https://ecat.ga.gov.au/geonetwork/srv/eng/catalog.search#/metadata/82869
1320	Australia	-34.5196	115.914	surface	5	Report	ICPMS	Caritat and Cooper, 2011	https://ecat.ga.gov.au/geonetwork/srv/eng/catalog.search#/metadata/82869
1321	Australia	-21.9799	115.033	surface	5	Report	ICPMS	Caritat and Cooper, 2011	https://ecat.ga.gov.au/geonetwork/srv/eng/catalog.search#/metadata/82869
1322	Australia	-30.9243	127.451	surface	5	Report	ICPMS	Caritat and Cooper, 2011	https://ecat.ga.gov.au/geonetwork/srv/eng/catalog.search#/metadata/82869
1323	Australia	-25.9432	122.363	surface	5	Report	ICPMS	Caritat and Cooper, 2011	https://ecat.ga.gov.au/geonetwork/srv/eng/catalog.search#/metadata/82869
1324	Australia	-25.5154	123.037	surface	5	Report	ICPMS	Caritat and Cooper, 2011	https://ecat.ga.gov.au/geonetwork/srv/eng/catalog.search#/metadata/82869
1325	Australia	-25.89	123.029	surface	5	Report	ICPMS	Caritat and Cooper, 2011	https://ecat.ga.gov.au/geonetwork/srv/eng/catalog.search#/metadata/82869
1326	Australia	-29.742	117.799	surface	5	Report	ICPMS	Caritat and Cooper, 2011	https://ecat.ga.gov.au/geonetwork/srv/eng/catalog.search#/metadata/82869
1327	Australia	-25.3114	114.124	surface	5	Report	ICPMS	Caritat and Cooper, 2011	https://ecat.ga.gov.au/geonetwork/srv/eng/catalog.search#/metadata/82869
1328	Australia	-30.9285	117.383	surface	5	Report	ICPMS	Caritat and Cooper, 2011	https://ecat.ga.gov.au/geonetwork/srv/eng/catalog.search#/metadata/82869
